# Supplementary material for: Plasma metabolomic profiling of dietary patterns associated with glucose metabolism status: The Maastricht Study
Source: BMC Med. 2022 Nov 21;20:450. doi: 10.1186/s12916-022-02653-1 (PMC9682653; doi:10.1186/s12916-022-02653-1)
Supplement: Supplementary file 1 — Additional file 1: Table S1. Information of included metabolite measures. Table S2. Components and scaling methods of dietary patterns used in The Maastricht Study. Table S3. Association of metabolite measures with dietary patterns. Table S4. Association of metabolite measures with glucose metabolism status, HOMA-IR and HbA1c. Table S5. Metabolite measures mediated between MED and GMS. Table S6. Metabolite measures mediated between DASH and GMS. Table S7. Metabolite measures mediated between DHD and GMS. Table S8. Associations of dietary patterns with glucose metabolism status in The Maastricht Study excluding participants with incomplete data on covariates and newly type 2 diabetes diagnoses. Table S9. Associations of dietary patterns with HOMA-IR and HbA1c in The Maastricht Study excluding participants with incomplete data on covariates and newly type 2 diabetes diagnoses. Table S10. Associations of dietary patterns with identified metabolite measures in The Maastricht Study excluding participants with incomplete data on covariates and newly type 2 diabetes diagnoses. Table S11. Associations of dietary patterns with identified metabolite measures in The Maastricht Study excluding participants with incomplete data on covariates and newly type 2 diabetes diagnoses. Table S12. Metabolite measures mediated between dietary patterns and GMS in The Maastricht Study excluding participants with incomplete data on covariates and newly type 2 diabetes diagnoses. [file 12916_2022_2653_MOESM1_ESM.xlsx]

## Sheet: Title Page
Additional File 1 to “Plasma Metabolomic Profiling of Dietary Patterns associated with Glucose Metabolism Status: The Maastricht Study” Evan Yi-Wen Yu†, Zhewen Ren, Siamak Mehrkanoon, Coen D. A. Stehouwer, Marleen M. J. van Greevenbroek, Simone J. P. M. Eussen, Maurice P. Zeegers, Anke Wesselius† † Correspondence to: Evan Yi-Wen Yu E-mail address: evan.yu@maastrichtuniversity.nl & Anke Wesselius …

## Sheet: Captions & Legends
Captions and Legends of Additional File 1
Table S1. Information of included metabolite measures
Table S2. Components and scaling methods of dietary patterns used in The Maastricht Study
Table S3. Association of metabolite measures with dietary patterns
Table S4. Association of metabolite measures with glucose metabolism status, HOMA-IR and HbA1c
Table S5. Metabolite measures mediated between MED and GMS
Table S6. Metabolite measures mediated between DASH and GMS
Table S7. Metabolite measures mediated between DHD and GMS
Table S8. Associations of dietary patterns with glucose metabolism status in The Maastricht Study excluding participants with incomplete data on covariates and newly type 2 diabetes diagnoses
Table S9. Associations of dietary patterns with HOMA-IR and HbA1c in The Maastricht Study excluding participants with incomplete data on covariates and newly type 2 diabetes diagnoses
Table S10. Associations of dietary patterns with identified metabolite measures in The Maastricht Study excluding participants with incomplete data on covariates and newly type 2 diabetes diagnoses
Table S11. Associations of dietary patterns with identified metabolite measures in The Maastricht Study excluding participants with incomplete data on covariates and newly type 2 diabetes diagnoses
Table S12. Metabolite measures mediated between dietary patterns and GMS in The Maastricht Study excluding participants with incomplete data on covariates and newly type 2 diabetes diagnoses

## Sheet: Table S1
Table S1 Information of included metabolite measures
No.Metabolites	Metabolite	Label	Cluster 1	Cluster 2
Metab1	xxl_vldl_p_metab	Concentration of chylomicrons and extremely large VLDL particles (mol/l)	Lipid composition and particle concentration for lipoprotein subclasses	Lipid composition and particle concentration for lipoprotein subclasses
Metab2	xxl_vldl_l_metab	Total lipids in chylomicrons and extremely large VLDL (mmol/l)	Lipid composition and particle concentration for lipoprotein subclasses	Lipid composition and particle concentration for lipoprotein subclasses
Metab3	xxl_vldl_pl_metab	Phospholipids in chylomicrons and extremely large VLDL (mmol/l)	Lipid composition and particle concentration for lipoprotein subclasses	Lipid composition and particle concentration for lipoprotein subclasses
Metab4	xxl_vldl_c_metab	Total cholesterol in chylomicrons and extremely large VLDL (mmol/l)	Lipid composition and particle concentration for lipoprotein subclasses	Lipid composition and particle concentration for lipoprotein subclasses
Metab5	xxl_vldl_ce_metab	Cholesterol esters in chylomicrons and extremely large VLDL (mmol/l)	Lipid composition and particle concentration for lipoprotein subclasses	Lipid composition and particle concentration for lipoprotein subclasses
Metab6	xxl_vldl_fc_metab	Free cholesterol in chylomicrons and extremely large VLDL (mmol/l)	Lipid composition and particle concentration for lipoprotein subclasses	Lipid composition and particle concentration for lipoprotein subclasses
Metab7	xxl_vldl_tg_metab	Triglycerides in chylomicrons and extremely large VLDL (mmol/l)	Lipid composition and particle concentration for lipoprotein subclasses	Lipid composition and particle concentration for lipoprotein subclasses
Metab8	xl_vldl_p_metab	Concentration of very large VLDL particles (mol/l)	Lipid composition and particle concentration for lipoprotein subclasses	Lipid composition and particle concentration for lipoprotein subclasses
Metab9	xl_vldl_l_metab	Total lipids in very large VLDL (mmol/l)	Lipid composition and particle concentration for lipoprotein subclasses	Lipid composition and particle concentration for lipoprotein subclasses
Metab10	xl_vldl_pl_metab	Phospholipids in very large VLDL (mmol/l)	Lipid composition and particle concentration for lipoprotein subclasses	Lipid composition and particle concentration for lipoprotein subclasses
Metab11	xl_vldl_c_metab	Total cholesterol in very large VLDL (mmol/l)	Lipid composition and particle concentration for lipoprotein subclasses	Lipid composition and particle concentration for lipoprotein subclasses
Metab12	xl_vldl_ce_metab	Cholesterol esters in very large VLDL (mmol/l)	Lipid composition and particle concentration for lipoprotein subclasses	Lipid composition and particle concentration for lipoprotein subclasses
Metab13	xl_vldl_fc_metab	Free cholesterol in very large VLDL (mmol/l)	Lipid composition and particle concentration for lipoprotein subclasses	Lipid composition and particle concentration for lipoprotein subclasses
Metab14	xl_vldl_tg_metab	Triglycerides in very large VLDL (mmol/l)	Lipid composition and particle concentration for lipoprotein subclasses	Lipid composition and particle concentration for lipoprotein subclasses
Metab15	l_vldl_p_metab	Concentration of large VLDL particles (mol/l)	Lipid composition and particle concentration for lipoprotein subclasses	Lipid composition and particle concentration for lipoprotein subclasses
Metab16	l_vldl_l_metab	Total lipids in large VLDL (mmol/l)	Lipid composition and particle concentration for lipoprotein subclasses	Lipid composition and particle concentration for lipoprotein subclasses
Metab17	l_vldl_pl_metab	Phospholipids in large VLDL (mmol/l)	Lipid composition and particle concentration for lipoprotein subclasses	Lipid composition and particle concentration for lipoprotein subclasses
Metab18	l_vldl_c_metab	Total cholesterol in large VLDL (mmol/l)	Lipid composition and particle concentration for lipoprotein subclasses	Lipid composition and particle concentration for lipoprotein subclasses
Metab19	l_vldl_ce_metab	Cholesterol esters in large VLDL (mmol/l)	Lipid composition and particle concentration for lipoprotein subclasses	Lipid composition and particle concentration for lipoprotein subclasses
Metab20	l_vldl_fc_metab	Free cholesterol in large VLDL (mmol/l)	Lipid composition and particle concentration for lipoprotein subclasses	Lipid composition and particle concentration for lipoprotein subclasses
Metab21	l_vldl_tg_metab	Triglycerides in large VLDL (mmol/l)	Lipid composition and particle concentration for lipoprotein subclasses	Lipid composition and particle concentration for lipoprotein subclasses
Metab22	m_vldl_p_metab	Concentration of medium VLDL particles (mol/l)	Lipid composition and particle concentration for lipoprotein subclasses	Lipid composition and particle concentration for lipoprotein subclasses
Metab23	m_vldl_l_metab	Total lipids in medium VLDL (mmol/l)	Lipid composition and particle concentration for lipoprotein subclasses	Lipid composition and particle concentration for lipoprotein subclasses
Metab24	m_vldl_pl_metab	Phospholipids in medium VLDL (mmol/l)	Lipid composition and particle concentration for lipoprotein subclasses	Lipid composition and particle concentration for lipoprotein subclasses
Metab25	m_vldl_c_metab	Total cholesterol in medium VLDL (mmol/l)	Lipid composition and particle concentration for lipoprotein subclasses	Lipid composition and particle concentration for lipoprotein subclasses
Metab26	m_vldl_ce_metab	Cholesterol esters in medium VLDL (mmol/l)	Lipid composition and particle concentration for lipoprotein subclasses	Lipid composition and particle concentration for lipoprotein subclasses
Metab27	m_vldl_fc_metab	Free cholesterol in medium VLDL (mmol/l)	Lipid composition and particle concentration for lipoprotein subclasses	Lipid composition and particle concentration for lipoprotein subclasses
Metab28	m_vldl_tg_metab	Triglycerides in medium VLDL (mmol/l)	Lipid composition and particle concentration for lipoprotein subclasses	Lipid composition and particle concentration for lipoprotein subclasses
Metab29	s_vldl_p_metab	Concentration of small VLDL particles (mol/l)	Lipid composition and particle concentration for lipoprotein subclasses	Lipid composition and particle concentration for lipoprotein subclasses
Metab30	s_vldl_l_metab	Total lipids in small VLDL (mmol/l)	Lipid composition and particle concentration for lipoprotein subclasses	Lipid composition and particle concentration for lipoprotein subclasses
Metab31	s_vldl_pl_metab	Phospholipids in small VLDL (mmol/l)	Lipid composition and particle concentration for lipoprotein subclasses	Lipid composition and particle concentration for lipoprotein subclasses
Metab32	s_vldl_c_metab	Total cholesterol in small VLDL (mmol/l)	Lipid composition and particle concentration for lipoprotein subclasses	Lipid composition and particle concentration for lipoprotein subclasses
Metab33	s_vldl_ce_metab	Cholesterol esters in small VLDL (mmol/l)	Lipid composition and particle concentration for lipoprotein subclasses	Lipid composition and particle concentration for lipoprotein subclasses
Metab34	s_vldl_fc_metab	Free cholesterol in small VLDL (mmol/l)	Lipid composition and particle concentration for lipoprotein subclasses	Lipid composition and particle concentration for lipoprotein subclasses
Metab35	s_vldl_tg_metab	Triglycerides in small VLDL (mmol/l)	Lipid composition and particle concentration for lipoprotein subclasses	Lipid composition and particle concentration for lipoprotein subclasses
Metab36	xs_vldl_p_metab	Concentration of very small VLDL particles (mol/l)	Lipid composition and particle concentration for lipoprotein subclasses	Lipid composition and particle concentration for lipoprotein subclasses
Metab37	xs_vldl_l_metab	Total lipids in very small VLDL (mmol/l)	Lipid composition and particle concentration for lipoprotein subclasses	Lipid composition and particle concentration for lipoprotein subclasses
Metab38	xs_vldl_pl_metab	Phospholipids in very small VLDL (mmol/l)	Lipid composition and particle concentration for lipoprotein subclasses	Lipid composition and particle concentration for lipoprotein subclasses
Metab39	xs_vldl_c_metab	Total cholesterol in very small VLDL (mmol/l)	Lipid composition and particle concentration for lipoprotein subclasses	Lipid composition and particle concentration for lipoprotein subclasses
Metab40	xs_vldl_ce_metab	Cholesterol esters in very small VLDL (mmol/l)	Lipid composition and particle concentration for lipoprotein subclasses	Lipid composition and particle concentration for lipoprotein subclasses
Metab41	xs_vldl_fc_metab	Free cholesterol in very small VLDL (mmol/l)	Lipid composition and particle concentration for lipoprotein subclasses	Lipid composition and particle concentration for lipoprotein subclasses
Metab42	xs_vldl_tg_metab	Triglycerides in very small VLDL (mmol/l)	Lipid composition and particle concentration for lipoprotein subclasses	Lipid composition and particle concentration for lipoprotein subclasses
Metab43	idl_p_metab	Concentration of IDL particles (mol/l)	Lipid composition and particle concentration for lipoprotein subclasses	Lipid composition and particle concentration for lipoprotein subclasses
Metab44	idl_l_metab	Total lipids in IDL (mmol/l)	Lipid composition and particle concentration for lipoprotein subclasses	Lipid composition and particle concentration for lipoprotein subclasses
Metab45	idl_pl_metab	Phospholipids in IDL (mmol/l)	Lipid composition and particle concentration for lipoprotein subclasses	Lipid composition and particle concentration for lipoprotein subclasses
Metab46	idl_c_metab	Total cholesterol in IDL (mmol/l)	Lipid composition and particle concentration for lipoprotein subclasses	Lipid composition and particle concentration for lipoprotein subclasses
Metab47	idl_ce_metab	Cholesterol esters in IDL (mmol/l)	Lipid composition and particle concentration for lipoprotein subclasses	Lipid composition and particle concentration for lipoprotein subclasses
Metab48	idl_fc_metab	Free cholesterol in IDL (mmol/l)	Lipid composition and particle concentration for lipoprotein subclasses	Lipid composition and particle concentration for lipoprotein subclasses
Metab49	idl_tg_metab	Triglycerides in IDL (mmol/l)	Lipid composition and particle concentration for lipoprotein subclasses	Lipid composition and particle concentration for lipoprotein subclasses
Metab50	l_ldl_p_metab	Concentration of large LDL particles (mol/l)	Lipid composition and particle concentration for lipoprotein subclasses	Lipid composition and particle concentration for lipoprotein subclasses
Metab51	l_ldl_l_metab	Total lipids in large LDL (mmol/l)	Lipid composition and particle concentration for lipoprotein subclasses	Lipid composition and particle concentration for lipoprotein subclasses
Metab52	l_ldl_pl_metab	Phospholipids in large LDL (mmol/l)	Lipid composition and particle concentration for lipoprotein subclasses	Lipid composition and particle concentration for lipoprotein subclasses
Metab53	l_ldl_c_metab	Total cholesterol in large LDL (mmol/l)	Lipid composition and particle concentration for lipoprotein subclasses	Lipid composition and particle concentration for lipoprotein subclasses
Metab54	l_ldl_ce_metab	Cholesterol esters in large LDL (mmol/l)	Lipid composition and particle concentration for lipoprotein subclasses	Lipid composition and particle concentration for lipoprotein subclasses
Metab55	l_ldl_fc_metab	Free cholesterol in large LDL (mmol/l)	Lipid composition and particle concentration for lipoprotein subclasses	Lipid composition and particle concentration for lipoprotein subclasses
Metab56	l_ldl_tg_metab	Triglycerides in large LDL (mmol/l)	Lipid composition and particle concentration for lipoprotein subclasses	Lipid composition and particle concentration for lipoprotein subclasses
Metab57	m_ldl_p_metab	Concentration of medium LDL particles (mol/l)	Lipid composition and particle concentration for lipoprotein subclasses	Lipid composition and particle concentration for lipoprotein subclasses
Metab58	m_ldl_l_metab	Total lipids in medium LDL (mmol/l)	Lipid composition and particle concentration for lipoprotein subclasses	Lipid composition and particle concentration for lipoprotein subclasses
Metab59	m_ldl_pl_metab	Phospholipids in medium LDL (mmol/l)	Lipid composition and particle concentration for lipoprotein subclasses	Lipid composition and particle concentration for lipoprotein subclasses
Metab60	m_ldl_c_metab	Total cholesterol in medium LDL (mmol/l)	Lipid composition and particle concentration for lipoprotein subclasses	Lipid composition and particle concentration for lipoprotein subclasses
Metab61	m_ldl_ce_metab	Cholesterol esters in medium LDL (mmol/l)	Lipid composition and particle concentration for lipoprotein subclasses	Lipid composition and particle concentration for lipoprotein subclasses
Metab62	m_ldl_fc_metab	Free cholesterol in medium LDL (mmol/l)	Lipid composition and particle concentration for lipoprotein subclasses	Lipid composition and particle concentration for lipoprotein subclasses
Metab63	m_ldl_tg_metab	Triglycerides in medium LDL (mmol/l)	Lipid composition and particle concentration for lipoprotein subclasses	Lipid composition and particle concentration for lipoprotein subclasses
Metab64	s_ldl_p_metab	Concentration of small LDL particles (mol/l)	Lipid composition and particle concentration for lipoprotein subclasses	Lipid composition and particle concentration for lipoprotein subclasses
Metab65	s_ldl_l_metab	Total lipids in small LDL (mmol/l)	Lipid composition and particle concentration for lipoprotein subclasses	Lipid composition and particle concentration for lipoprotein subclasses
Metab66	s_ldl_pl_metab	Phospholipids in small LDL (mmol/l)	Lipid composition and particle concentration for lipoprotein subclasses	Lipid composition and particle concentration for lipoprotein subclasses
Metab67	s_ldl_c_metab	Total cholesterol in small LDL (mmol/l)	Lipid composition and particle concentration for lipoprotein subclasses	Lipid composition and particle concentration for lipoprotein subclasses
Metab68	s_ldl_ce_metab	Cholesterol esters in small LDL (mmol/l)	Lipid composition and particle concentration for lipoprotein subclasses	Lipid composition and particle concentration for lipoprotein subclasses
Metab69	s_ldl_fc_metab	Free cholesterol in small LDL (mmol/l)	Lipid composition and particle concentration for lipoprotein subclasses	Lipid composition and particle concentration for lipoprotein subclasses
Metab70	s_ldl_tg_metab	Triglycerides in small LDL (mmol/l)	Lipid composition and particle concentration for lipoprotein subclasses	Lipid composition and particle concentration for lipoprotein subclasses
Metab71	xl_hdl_p_metab	Concentration of very large HDL particles (mol/l)	Lipid composition and particle concentration for lipoprotein subclasses	Lipid composition and particle concentration for lipoprotein subclasses
Metab72	xl_hdl_l_metab	Total lipids in very large HDL (mmol/l)	Lipid composition and particle concentration for lipoprotein subclasses	Lipid composition and particle concentration for lipoprotein subclasses
Metab73	xl_hdl_pl_metab	Phospholipids in very large HDL (mmol/l)	Lipid composition and particle concentration for lipoprotein subclasses	Lipid composition and particle concentration for lipoprotein subclasses
Metab74	xl_hdl_c_metab	Total cholesterol in very large HDL (mmol/l)	Lipid composition and particle concentration for lipoprotein subclasses	Lipid composition and particle concentration for lipoprotein subclasses
Metab75	xl_hdl_ce_metab	Cholesterol esters in very large HDL (mmol/l)	Lipid composition and particle concentration for lipoprotein subclasses	Lipid composition and particle concentration for lipoprotein subclasses
Metab76	xl_hdl_fc_metab	Free cholesterol in very large HDL (mmol/l)	Lipid composition and particle concentration for lipoprotein subclasses	Lipid composition and particle concentration for lipoprotein subclasses
Metab77	xl_hdl_tg_metab	Triglycerides in very large HDL (mmol/l)	Lipid composition and particle concentration for lipoprotein subclasses	Lipid composition and particle concentration for lipoprotein subclasses
Metab78	l_hdl_p_metab	Concentration of large HDL particles (mol/l)	Lipid composition and particle concentration for lipoprotein subclasses	Lipid composition and particle concentration for lipoprotein subclasses
Metab79	l_hdl_l_metab	Total lipids in large HDL (mmol/l)	Lipid composition and particle concentration for lipoprotein subclasses	Lipid composition and particle concentration for lipoprotein subclasses
Metab80	l_hdl_pl_metab	Phospholipids in large HDL (mmol/l)	Lipid composition and particle concentration for lipoprotein subclasses	Lipid composition and particle concentration for lipoprotein subclasses
Metab81	l_hdl_c_metab	Total cholesterol in large HDL (mmol/l)	Lipid composition and particle concentration for lipoprotein subclasses	Lipid composition and particle concentration for lipoprotein subclasses
Metab82	l_hdl_ce_metab	Cholesterol esters in large HDL (mmol/l)	Lipid composition and particle concentration for lipoprotein subclasses	Lipid composition and particle concentration for lipoprotein subclasses
Metab83	l_hdl_fc_metab	Free cholesterol in large HDL (mmol/l)	Lipid composition and particle concentration for lipoprotein subclasses	Lipid composition and particle concentration for lipoprotein subclasses
Metab84	l_hdl_tg_metab	Triglycerides in large HDL (mmol/l)	Lipid composition and particle concentration for lipoprotein subclasses	Lipid composition and particle concentration for lipoprotein subclasses
Metab85	m_hdl_p_metab	Concentration of medium HDL particles (mol/l)	Lipid composition and particle concentration for lipoprotein subclasses	Lipid composition and particle concentration for lipoprotein subclasses
Metab86	m_hdl_l_metab	Total lipids in medium HDL (mmol/l)	Lipid composition and particle concentration for lipoprotein subclasses	Lipid composition and particle concentration for lipoprotein subclasses
Metab87	m_hdl_pl_metab	Phospholipids in medium HDL (mmol/l)	Lipid composition and particle concentration for lipoprotein subclasses	Lipid composition and particle concentration for lipoprotein subclasses
Metab88	m_hdl_c_metab	Total cholesterol in medium HDL (mmol/l)	Lipid composition and particle concentration for lipoprotein subclasses	Lipid composition and particle concentration for lipoprotein subclasses
Metab89	m_hdl_ce_metab	Cholesterol esters in medium HDL (mmol/l)	Lipid composition and particle concentration for lipoprotein subclasses	Lipid composition and particle concentration for lipoprotein subclasses
Metab90	m_hdl_fc_metab	Free cholesterol in medium HDL (mmol/l)	Lipid composition and particle concentration for lipoprotein subclasses	Lipid composition and particle concentration for lipoprotein subclasses
Metab91	m_hdl_tg_metab	Triglycerides in medium HDL (mmol/l)	Lipid composition and particle concentration for lipoprotein subclasses	Lipid composition and particle concentration for lipoprotein subclasses
Metab92	s_hdl_p_metab	Concentration of small HDL particles (mol/l)	Lipid composition and particle concentration for lipoprotein subclasses	Lipid composition and particle concentration for lipoprotein subclasses
Metab93	s_hdl_l_metab	Total lipids in small HDL (mmol/l)	Lipid composition and particle concentration for lipoprotein subclasses	Lipid composition and particle concentration for lipoprotein subclasses
Metab94	s_hdl_pl_metab	Phospholipids in small HDL (mmol/l)	Lipid composition and particle concentration for lipoprotein subclasses	Lipid composition and particle concentration for lipoprotein subclasses
Metab95	s_hdl_c_metab	Total cholesterol in small HDL (mmol/l)	Lipid composition and particle concentration for lipoprotein subclasses	Lipid composition and particle concentration for lipoprotein subclasses
Metab96	s_hdl_ce_metab	Cholesterol esters in small HDL (mmol/l)	Lipid composition and particle concentration for lipoprotein subclasses	Lipid composition and particle concentration for lipoprotein subclasses
Metab97	s_hdl_fc_metab	Free cholesterol in small HDL (mmol/l)	Lipid composition and particle concentration for lipoprotein subclasses	Lipid composition and particle concentration for lipoprotein subclasses
Metab98	s_hdl_tg_metab	Triglycerides in small HDL (mmol/l)	Lipid composition and particle concentration for lipoprotein subclasses	Lipid composition and particle concentration for lipoprotein subclasses
Metab99	vldl_d_metab	Mean diameter for VLDL particles (nm)	Lipoprotein particle size (nm)	Lipids, fatty acids and various low-molecular-weight metabolites
Metab100	ldl_d_metab	Mean diameter for LDL particles (nm)	Lipoprotein particle size (nm)	Lipids, fatty acids and various low-molecular-weight metabolites
Metab101	hdl_d_metab	Mean diameter for HDL particles (nm)	Lipoprotein particle size (nm)	Lipids, fatty acids and various low-molecular-weight metabolites
Metab102	serum_c_metab	Serum total cholesterol (mmol/l)	Cholesterol (mmol/l)	Lipids, fatty acids and various low-molecular-weight metabolites
Metab103	vldl_c_metab	Total cholesterol in VLDL (mmol/l)	Cholesterol (mmol/l)	Lipids, fatty acids and various low-molecular-weight metabolites
Metab104	remnat_c_metab	RemNAt cholesterol (non-HDL, non-LDL -cholesterol) (mmol/l)	Cholesterol (mmol/l)	Lipids, fatty acids and various low-molecular-weight metabolites
Metab105	ldl_c_metab	Total cholesterol in LDL (mmol/l)	Cholesterol (mmol/l)	Lipids, fatty acids and various low-molecular-weight metabolites
Metab106	hdl_c_metab	Total cholesterol in HDL (mmol/l)	Cholesterol (mmol/l)	Lipids, fatty acids and various low-molecular-weight metabolites
Metab107	hdl2_c_metab	Total cholesterol in HDL2 (mmol/l)	Cholesterol (mmol/l)	Lipids, fatty acids and various low-molecular-weight metabolites
Metab108	hdl3_c_metab	Total cholesterol in HDL3 (mmol/l)	Cholesterol (mmol/l)	Lipids, fatty acids and various low-molecular-weight metabolites
Metab109	estc_metab	Esterified cholesterol (mmol/l)	Cholesterol (mmol/l)	Lipids, fatty acids and various low-molecular-weight metabolites
Metab110	freec_metab	Free cholesterol (mmol/l)	Cholesterol (mmol/l)	Lipids, fatty acids and various low-molecular-weight metabolites
Metab111	serum_tg_metab	Serum total triglycerides (mmol/l)	Glycerides &phospholipids (mmol/l)	Lipids, fatty acids and various low-molecular-weight metabolites
Metab112	vldl_tg_metab	Triglycerides in VLDL (mmol/l)	Glycerides &phospholipids (mmol/l)	Lipids, fatty acids and various low-molecular-weight metabolites
Metab113	ldl_tg_metab	Triglycerides in LDL (mmol/l)	Glycerides &phospholipids (mmol/l)	Lipids, fatty acids and various low-molecular-weight metabolites
Metab114	hdl_tg_metab	Triglycerides in HDL (mmol/l)	Glycerides &phospholipids (mmol/l)	Lipids, fatty acids and various low-molecular-weight metabolites
Metab115	totpg_metab	Total phosphoglycerides (mmol/l)	Glycerides &phospholipids (mmol/l)	Lipids, fatty acids and various low-molecular-weight metabolites
Metab116	pc_metab	Phosphatidylcholine and other cholines (mmol/l)	Glycerides &phospholipids (mmol/l)	Lipids, fatty acids and various low-molecular-weight metabolites
Metab117	sm_metab	Sphingomyelins (mmol/l)	Glycerides &phospholipids (mmol/l)	Lipids, fatty acids and various low-molecular-weight metabolites
Metab118	totcho_metab	Total cholines (mmol/l)	Glycerides &phospholipids (mmol/l)	Lipids, fatty acids and various low-molecular-weight metabolites
Metab119	apoa1_metab	Apolipoprotein A-I (g/l)	Apolipoproteins	Lipids, fatty acids and various low-molecular-weight metabolites
Metab120	apob_metab	Apolipoprotein B (g/l)	Apolipoproteins	Lipids, fatty acids and various low-molecular-weight metabolites
Metab121	totfa_metab	Total fatty acids (mmol/l)	Fatty acids and saturation	Lipids, fatty acids and various low-molecular-weight metabolites
Metab122	unsatdeg_metab	Estimated degree of unsaturation	Fatty acids and saturation	Lipids, fatty acids and various low-molecular-weight metabolites
Metab123	dha_metab	22:6, docosahexaenoic acid (mmol/l)	Fatty acids(mmol/l and % of total FAs)	Lipids, fatty acids and various low-molecular-weight metabolites
Metab124	la_metab	18:2, linoleic acid (mmol/l)	Fatty acids(mmol/l and % of total FAs)	Lipids, fatty acids and various low-molecular-weight metabolites
Metab125	ω-3_metab	ω-3 fatty acids (mmol/l)	Fatty acids(mmol/l and % of total FAs)	Lipids, fatty acids and various low-molecular-weight metabolites
Metab126	ω-6_metab	ω-6 fatty acids (mmol/l)	Fatty acids(mmol/l and % of total FAs)	Lipids, fatty acids and various low-molecular-weight metabolites
Metab127	pufa_metab	Polyunsaturated fatty acids (mmol/l)	Fatty acids(mmol/l and % of total FAs)	Lipids, fatty acids and various low-molecular-weight metabolites
Metab128	mufa_metab	Monounsaturated fatty acids; 16:1, 18:1 (mmol/l)	Fatty acids(mmol/l and % of total FAs)	Lipids, fatty acids and various low-molecular-weight metabolites
Metab129	sfa_metab	Saturated fatty acids (mmol/l)	Fatty acids(mmol/l and % of total FAs)	Lipids, fatty acids and various low-molecular-weight metabolites
Metab130	lac_metab	Lactate (mmol/l)	Glycolysis related metabolite	Lipids, fatty acids and various low-molecular-weight metabolites
Metab131	cit_metab	Citrate (mmol/l)	Glycolysis related metabolite	Lipids, fatty acids and various low-molecular-weight metabolites
Metab132	ala_metab	Alanine (mmol/l)	amino acids	Lipids, fatty acids and various low-molecular-weight metabolites
Metab133	gln_metab	Glutamine (mmol/l)	amino acids	Lipids, fatty acids and various low-molecular-weight metabolites
Metab134	his_metab	Histidine (mmol/l)	amino acids	Lipids, fatty acids and various low-molecular-weight metabolites
Metab135	ile_metab	Isoleucine (mmol/l)	Branched-chain amino acids	Lipids, fatty acids and various low-molecular-weight metabolites
Metab136	leu_metab	Leucine (mmol/l)	Branched-chain amino acids	Lipids, fatty acids and various low-molecular-weight metabolites
Metab137	val_metab	Valine (mmol/l)	Branched-chain amino acids	Lipids, fatty acids and various low-molecular-weight metabolites
Metab138	phe_metab	Phenylalanine (mmol/l)	Aromatic amino acids	Lipids, fatty acids and various low-molecular-weight metabolites
Metab139	tyr_metab	Tyrosine (mmol/l)	Aromatic amino acids	Lipids, fatty acids and various low-molecular-weight metabolites
Metab140	ace_metab	Acetate (mmol/l)	Ketone bodies (mmol/l)	Lipids, fatty acids and various low-molecular-weight metabolites
Metab141	acace_metab	Acetoacetate (mmol/l)	Ketone bodies (mmol/l)	Lipids, fatty acids and various low-molecular-weight metabolites
Metab142	bohbut_metab	3-hydroxybutyrate (mmol/l)	Ketone bodies (mmol/l)	Lipids, fatty acids and various low-molecular-weight metabolites
Metab143	crea_metab	Creatinine (mmol/l)	Fluid balance	Lipids, fatty acids and various low-molecular-weight metabolites
Metab144	alb_metab	Albumin (signal area)	Fluid balance	Lipids, fatty acids and various low-molecular-weight metabolites
Metab145	gp_metab	Glycoprotein acetyls, mainly a1-acid glycoprotein (mmol/l)	Inflammation (mmol/l)	Lipids, fatty acids and various low-molecular-weight metabolites
Metab146	xxl_vldl_pl_ratio	Phospholipids to total lipids ratio in chylomicrons and extremely large VLDL (%)	metabolite ratio	metabolite ratio
Metab147	xxl_vldl_c_ratio	Total cholesterol to total lipids ratio in chylomicrons and extremely large VLDL (%)	metabolite ratio	metabolite ratio
Metab148	xxl_vldl_ce_ratio	Cholesterol esters to total lipids ratio in chylomicrons and extremely large VLDL (%)	metabolite ratio	metabolite ratio
Metab149	xxl_vldl_fc_ratio	Free cholesterol to total lipids ratio in chylomicrons and extremely large VLDL (%)	metabolite ratio	metabolite ratio
Metab150	xxl_vldl_tg_ratio	Triglycerides to total lipids ratio in chylomicrons and extremely large VLDL (%)	metabolite ratio	metabolite ratio
Metab151	xl_vldl_pl_ratio	Phospholipids to total lipids ratio in very large VLDL (%)	metabolite ratio	metabolite ratio
Metab152	xl_vldl_c_ratio	Total cholesterol to total lipids ratio in very large VLDL (%)	metabolite ratio	metabolite ratio
Metab153	xl_vldl_ce_ratio	Cholesterol esters to total lipids ratio in very large VLDL (%)	metabolite ratio	metabolite ratio
Metab154	xl_vldl_fc_ratio	Free cholesterol to total lipids ratio in very large VLDL (%)	metabolite ratio	metabolite ratio
Metab155	xl_vldl_tg_ratio	Triglycerides to total lipids ratio in very large VLDL (%)	metabolite ratio	metabolite ratio
Metab156	l_vldl_pl_ratio	Phospholipids to total lipids ratio in large VLDL (%)	metabolite ratio	metabolite ratio
Metab157	l_vldl_c_ratio	Total cholesterol to total lipids ratio in large VLDL (%)	metabolite ratio	metabolite ratio
Metab158	l_vldl_ce_ratio	Cholesterol esters to total lipids ratio in large VLDL (%)	metabolite ratio	metabolite ratio
Metab159	l_vldl_fc_ratio	Free cholesterol to total lipids ratio in large VLDL (%)	metabolite ratio	metabolite ratio
Metab160	l_vldl_tg_ratio	Triglycerides to total lipids ratio in large VLDL (%)	metabolite ratio	metabolite ratio
Metab161	m_vldl_pl_ratio	Phospholipids to total lipids ratio in medium VLDL (%)	metabolite ratio	metabolite ratio
Metab162	m_vldl_c_ratio	Total cholesterol to total lipids ratio in medium VLDL (%)	metabolite ratio	metabolite ratio
Metab163	m_vldl_ce_ratio	Cholesterol esters to total lipids ratio in medium VLDL (%)	metabolite ratio	metabolite ratio
Metab164	m_vldl_fc_ratio	Free cholesterol to total lipids ratio in medium VLDL (%)	metabolite ratio	metabolite ratio
Metab165	m_vldl_tg_ratio	Triglycerides to total lipids ratio in medium VLDL (%)	metabolite ratio	metabolite ratio
Metab166	s_vldl_pl_ratio	Phospholipids to total lipids ratio in small VLDL (%)	metabolite ratio	metabolite ratio
Metab167	s_vldl_c_ratio	Total cholesterol to total lipids ratio in small VLDL (%)	metabolite ratio	metabolite ratio
Metab168	s_vldl_ce_ratio	Cholesterol esters to total lipids ratio in small VLDL (%)	metabolite ratio	metabolite ratio
Metab169	s_vldl_fc_ratio	Free cholesterol to total lipids ratio in small VLDL (%)	metabolite ratio	metabolite ratio
Metab170	s_vldl_tg_ratio	Triglycerides to total lipids ratio in small VLDL (%)	metabolite ratio	metabolite ratio
Metab171	xs_vldl_pl_ratio	Phospholipids to total lipids ratio in very small VLDL (%)	metabolite ratio	metabolite ratio
Metab172	xs_vldl_c_ratio	Total cholesterol to total lipids ratio in very small VLDL (%)	metabolite ratio	metabolite ratio
Metab173	xs_vldl_ce_ratio	Cholesterol esters to total lipids ratio in very small VLDL (%)	metabolite ratio	metabolite ratio
Metab174	xs_vldl_fc_ratio	Free cholesterol to total lipids ratio in very small VLDL (%)	metabolite ratio	metabolite ratio
Metab175	xs_vldl_tg_ratio	Triglycerides to total lipids ratio in very small VLDL (%)	metabolite ratio	metabolite ratio
Metab176	idl_pl_ratio	Phospholipids to total lipids ratio in IDL (%)	metabolite ratio	metabolite ratio
Metab177	idl_c_ratio	Total cholesterol to total lipids ratio in IDL (%)	metabolite ratio	metabolite ratio
Metab178	idl_ce_ratio	Cholesterol esters to total lipids ratio in IDL (%)	metabolite ratio	metabolite ratio
Metab179	idl_fc_ratio	Free cholesterol to total lipids ratio in IDL (%)	metabolite ratio	metabolite ratio
Metab180	idl_tg_ratio	Triglycerides to total lipids ratio in IDL (%)	metabolite ratio	metabolite ratio
Metab181	l_ldl_pl_ratio	Phospholipids to total lipids ratio in large LDL (%)	metabolite ratio	metabolite ratio
Metab182	l_ldl_c_ratio	Total cholesterol to total lipids ratio in large LDL (%)	metabolite ratio	metabolite ratio
Metab183	l_ldl_ce_ratio	Cholesterol esters to total lipids ratio in large LDL (%)	metabolite ratio	metabolite ratio
Metab184	l_ldl_fc_ratio	Free cholesterol to total lipids ratio in large LDL (%)	metabolite ratio	metabolite ratio
Metab185	l_ldl_tg_ratio	Triglycerides to total lipids ratio in large LDL (%)	metabolite ratio	metabolite ratio
Metab186	m_ldl_pl_ratio	Phospholipids to total lipids ratio in medium LDL (%)	metabolite ratio	metabolite ratio
Metab187	m_ldl_c_ratio	Total cholesterol to total lipids ratio in medium LDL (%)	metabolite ratio	metabolite ratio
Metab188	m_ldl_ce_ratio	Cholesterol esters to total lipids ratio in medium LDL (%)	metabolite ratio	metabolite ratio
Metab189	m_ldl_fc_ratio	Free cholesterol to total lipids ratio in medium LDL (%)	metabolite ratio	metabolite ratio
Metab190	m_ldl_tg_ratio	Triglycerides to total lipids ratio in medium LDL (%)	metabolite ratio	metabolite ratio
Metab191	s_ldl_pl_ratio	Phospholipids to total lipids ratio in small LDL (%)	metabolite ratio	metabolite ratio
Metab192	s_ldl_c_ratio	Total cholesterol to total lipids ratio in small LDL (%)	metabolite ratio	metabolite ratio
Metab193	s_ldl_ce_ratio	Cholesterol esters to total lipids ratio in small LDL (%)	metabolite ratio	metabolite ratio
Metab194	s_ldl_fc_ratio	Free cholesterol to total lipids ratio in small LDL (%)	metabolite ratio	metabolite ratio
Metab195	s_ldl_tg_ratio	Triglycerides to total lipids ratio in small LDL (%)	metabolite ratio	metabolite ratio
Metab196	xl_hdl_pl_ratio	Phospholipids to total lipids ratio in very large HDL (%)	metabolite ratio	metabolite ratio
Metab197	xl_hdl_c_ratio	Total cholesterol to total lipids ratio in very large HDL (%)	metabolite ratio	metabolite ratio
Metab198	xl_hdl_ce_ratio	Cholesterol esters to total lipids ratio in very large HDL (%)	metabolite ratio	metabolite ratio
Metab199	xl_hdl_fc_ratio	Free cholesterol to total lipids ratio in very large HDL (%)	metabolite ratio	metabolite ratio
Metab200	xl_hdl_tg_ratio	Triglycerides to total lipids ratio in very large HDL (%)	metabolite ratio	metabolite ratio
Metab201	l_hdl_pl_ratio	Phospholipids to total lipids ratio in large HDL (%)	metabolite ratio	metabolite ratio
Metab202	l_hdl_c_ratio	Total cholesterol to total lipids ratio in large HDL (%)	metabolite ratio	metabolite ratio
Metab203	l_hdl_ce_ratio	Cholesterol esters to total lipids ratio in large HDL (%)	metabolite ratio	metabolite ratio
Metab204	l_hdl_fc_ratio	Free cholesterol to total lipids ratio in large HDL (%)	metabolite ratio	metabolite ratio
Metab205	l_hdl_tg_ratio	Triglycerides to total lipids ratio in large HDL (%)	metabolite ratio	metabolite ratio
Metab206	m_hdl_pl_ratio	Phospholipids to total lipids ratio in medium HDL (%)	metabolite ratio	metabolite ratio
Metab207	m_hdl_c_ratio	Total cholesterol to total lipids ratio in medium HDL (%)	metabolite ratio	metabolite ratio
Metab208	m_hdl_ce_ratio	Cholesterol esters to total lipids ratio in medium HDL (%)	metabolite ratio	metabolite ratio
Metab209	m_hdl_fc_ratio	Free cholesterol to total lipids ratio in medium HDL (%)	metabolite ratio	metabolite ratio
Metab210	m_hdl_tg_ratio	Triglycerides to total lipids ratio in medium HDL (%)	metabolite ratio	metabolite ratio
Metab211	s_hdl_pl_ratio	Phospholipids to total lipids ratio in small HDL (%)	metabolite ratio	metabolite ratio
Metab212	s_hdl_c_ratio	Total cholesterol to total lipids ratio in small HDL (%)	metabolite ratio	metabolite ratio
Metab213	s_hdl_ce_ratio	Cholesterol esters to total lipids ratio in small HDL (%)	metabolite ratio	metabolite ratio
Metab214	s_hdl_fc_ratio	Free cholesterol to total lipids ratio in small HDL (%)	metabolite ratio	metabolite ratio
Metab215	s_hdl_tg_ratio	Triglycerides to total lipids ratio in small HDL (%)	metabolite ratio	metabolite ratio
Metab216	dha_fa_ratio	Ratio of 22:6 docosahexaenoic acid to total fatty acids (%)	metabolite ratio	metabolite ratio
Metab217	la_fa_ratio	Ratio of 18:2 linoleic acid to total fatty acids	metabolite ratio	metabolite ratio
Metab218	ω-3_fa_ratio	Ratio of ω-3 fatty acids to total fatty acids (%)	metabolite ratio	metabolite ratio
Metab219	ω-6_fa_ratio	Ratio of ω-6 fatty acids to total fatty acids (%)	metabolite ratio	metabolite ratio
Metab220	pufa_fa_ratio	Ratio of polyunsaturated fatty acids to total fatty acids (%)	metabolite ratio	metabolite ratio
Metab221	mufa_fa_ratio	Ratio of monounsaturated fatty acids to total fatty acids (%)	metabolite ratio	metabolite ratio
Metab222	sfa_fa_ratio	Ratio of saturated fatty acids to total fatty acids (%)	metabolite ratio	metabolite ratio
Metab223	apob_apoa1_ratio	Ratio of apolipoprotein B to apolipoprotein A-I	metabolite ratio	metabolite ratio
Metab224	tg_pg_ratio	Ratio of triglycerides to phosphoglycerides	metabolite ratio	metabolite ratio
Metab225	ω-6_ω-3_ratio	Ratio of ω-6 fatty acids to ω-3 fatty acids	metabolite ratio	metabolite ratio
Metab226	pufa_mufa_ratio	Ratio of PUFA to MUFA	metabolite ratio	metabolite ratio

## Sheet: Table S2
Table S2 Components and scaling methods of dietary patterns used in The Maastricht Study
Healthy Dietary Pattern	Included Items	Description and Caculation	Score Scale
Mediterranean Diet (MED)	Vegetables	For healthy components (i.e., vegetables, legumes, fruits and nuts, fish, cereals, ratio (MUFA+PUFA)/SFA), a score of 0 was assigned for intake below the median of each food component, while a score of 1 was granted for intake higher or equal to the median of each food component. For unhealthy food components (i.e., red and processed meats, and dairy products), the scores were inverted (1 for int…	0—9
	Legumes
	Fruits and nuts
	Fish
	Cereals
	Dairy
	Meat
	Ratio [MUFA (monounsaturated fatty acids) + PUFA (polyunsaturated fatty acids)]/SFA (saturated fatty acids)
	Alcohol
Dietary Approaches to Stop Hypertension (DASH)	Vegetables	A higher intake of healthy food components (i.e., vegetables, fruits, nuts and legumes, wholegrain products, low-fat dairy) or unhealthy food components (i.e., red and processed meat, sugar sweetened beverages, and sodium intake) corresponded to higher scores.	8—40
	Fruits
	Nuts and legumes
	Wholegrain products
	Low-fat dairy
	Red and processed meat
	Sugar sweetened beverages
	Sodium
Dutch Healthy Diet (DHD)	Vegetables	For each healthy food component (i.e., vegetables, fruits, wholegrain products, legumes, nuts, fish, tea), intake equal to or higher than a cut-off value, specified according to the dietary guidelines, the maximum score (score=10) was given, while for intakes below that cut-off value the score was calculated by means of linear interpolation between threshold value (score=0) and cut-off value (sco…	0—140
	Fruits
	Wholegrain products
	Legumes
	Nuts
	Fish
	Tea
	Dairy
	Fats and oils
	Coffee
	Red meat
	Processed meat
	Sweetened beverages and fruit juices
	Alcohol
	Salt

## Sheet: Table S3
Table S3 Association of metabolite measures with dietary patterns
No.metabolites	metabolite	n	beta_med	p_med	p_fdr_med	beta_dash	p_dash	p_fdr_dash	beta_dhd	p_dhd	p_fdr_dhd
Metab1	xxl_vldl_p_metab	3441	-0.00676702	0.549273	0.680743	-0.00516307	0.228746	0.305443	-0.00408481	0.00276246	0.00895826
Metab2	xxl_vldl_l_metab	3441	-0.00678894	0.547369	0.680743	-0.00520479	0.224298	0.303586	-0.0040846	0.00272267	0.0089572
Metab3	xxl_vldl_pl_metab	3441	-0.00590822	0.598379	0.692987	-0.00468419	0.271308	0.351925	-0.0039118	0.00388449	0.0120792
Metab4	xxl_vldl_c_metab	3441	-0.00812156	0.466204	0.657318	-0.00449943	0.287615	0.36679	-0.00333121	0.0133605	0.0309474
Metab5	xxl_vldl_ce_metab	3441	-0.00792431	0.475481	0.665593	-0.00407679	0.333536	0.421515	-0.00305419	0.0228188	0.0443185
Metab6	xxl_vldl_fc_metab	3441	-0.00712705	0.522948	0.680743	-0.00471309	0.265802	0.346765	-0.00366002	0.00661108	0.0187589
Metab7	xxl_vldl_tg_metab	3441	-0.0067314	0.554213	0.680743	-0.00412562	0.339647	0.425966	-0.00364572	0.0080051	0.0211297
Metab8	xl_vldl_p_metab	3441	-0.0216482	0.0482996	0.124591	-0.012895	0.0019371	0.0105804	-0.00339297	0.0104267	0.0250132
Metab9	xl_vldl_l_metab	3441	-0.0214613	0.0498235	0.125528	-0.0127588	0.00211986	0.0105804	-0.00337975	0.0105783	0.0250132
Metab10	xl_vldl_pl_metab	3441	-0.022211	0.044621	0.119164	-0.0120418	0.00412079	0.0150874	-0.00291537	0.029178	0.0538488
Metab11	xl_vldl_c_metab	3441	-0.0209503	0.0503219	0.125528	-0.0115273	0.00454649	0.0157004	-0.00307379	0.0174884	0.0374516
Metab12	xl_vldl_ce_metab	3441	-0.0216276	0.041092	0.118026	-0.011588	0.00393082	0.0150874	-0.00291183	0.0228726	0.0443185
Metab13	xl_vldl_fc_metab	3441	-0.0192195	0.0750524	0.163816	-0.0113475	0.00561579	0.0179547	-0.00318674	0.0145783	0.0327652
Metab14	xl_vldl_tg_metab	3441	-0.0225203	0.0418908	0.118026	-0.0131175	0.00179026	0.0101597	-0.00319837	0.0167974	0.0366637
Metab15	l_vldl_p_metab	3441	-0.0116776	0.277332	0.434168	-0.0104741	0.0102395	0.0273455	-0.00366626	0.00475068	0.0141895
Metab16	l_vldl_l_metab	3441	-0.0119514	0.265698	0.427755	-0.0104086	0.0106388	0.0280814	-0.00364702	0.00492779	0.0143782
Metab17	l_vldl_pl_metab	3441	-0.015431	0.168824	0.294793	-0.00774847	0.0687389	0.114733	-0.00255592	0.059297	0.0941289
Metab18	l_vldl_c_metab	3441	-0.0157299	0.141589	0.255085	-0.00857129	0.0348498	0.0659242	-0.00281152	0.0296885	0.0543492
Metab19	l_vldl_ce_metab	3441	-0.0163009	0.130675	0.24314	-0.0074174	0.0700343	0.115201	-0.00202269	0.120719	0.173438
Metab20	l_vldl_fc_metab	3441	-0.0133019	0.219038	0.355155	-0.00847523	0.0390975	0.0724042	-0.00306299	0.0191586	0.0394448
Metab21	l_vldl_tg_metab	3441	-0.0118058	0.276288	0.434168	-0.00974587	0.0178789	0.0414134	-0.00335489	0.0104406	0.0250132
Metab22	m_vldl_p_metab	3441	-0.00612207	0.556826	0.680743	-0.0114678	0.00372056	0.0145615	-0.0032412	0.0100211	0.024726
Metab23	m_vldl_l_metab	3441	-0.00609363	0.558152	0.680743	-0.0113548	0.00402717	0.0150874	-0.00324993	0.0097269	0.0242638
Metab24	m_vldl_pl_metab	3441	-0.00620087	0.557501	0.680743	-0.0117848	0.00330082	0.0133801	-0.00348088	0.00641285	0.0184268
Metab25	m_vldl_c_metab	3441	-0.00533951	0.600489	0.692987	-0.00884899	0.0221968	0.0470904	-0.00282424	0.0218591	0.0435265
Metab26	m_vldl_ce_metab	3441	-0.0056251	0.576252	0.688469	-0.00678996	0.0755186	0.120723	-0.00230835	0.05769	0.0928768
Metab27	m_vldl_fc_metab	3441	-0.00420861	0.682644	0.770649	-0.0104122	0.00767915	0.0229364	-0.00306113	0.0138281	0.0317068
Metab28	m_vldl_tg_metab	3441	-0.00557425	0.593022	0.692987	-0.011586	0.00341144	0.0135859	-0.00304524	0.0156532	0.0348361
Metab29	s_vldl_p_metab	3441	-0.00607052	0.537842	0.680743	-0.0107429	0.00405825	0.0150874	-0.00239438	0.0443094	0.0756259
Metab30	s_vldl_l_metab	3441	-0.00556712	0.566786	0.680743	-0.0101771	0.00578513	0.0182392	-0.00224398	0.0560317	0.0908513
Metab31	s_vldl_pl_metab	3441	-0.00661305	0.494101	0.675669	-0.0113049	0.00206117	0.0105804	-0.00312712	0.00743234	0.0204883
Metab32	s_vldl_c_metab	3441	-0.00166948	0.853121	0.896567	-0.00499993	0.144093	0.213786	-0.000482156	0.658199	0.70811
Metab33	s_vldl_ce_metab	3441	-9.86775e-05	0.991484	0.992899	-0.00179802	0.608472	0.694086	0.000576599	0.605844	0.668751
Metab34	s_vldl_fc_metab	3441	-0.00280738	0.754047	0.823468	-0.00877221	0.00987896	0.0266967	-0.00215298	0.0467407	0.0785936
Metab35	s_vldl_tg_metab	3441	-0.00683696	0.505032	0.680743	-0.0127006	0.00109714	0.00830169	-0.0028953	0.0194617	0.0394448
Metab36	xs_vldl_p_metab	3441	0.00233166	0.811077	0.863337	-0.000435204	0.906449	0.916754	-1.7272e-05	0.988311	0.988311
Metab37	xs_vldl_l_metab	3441	0.00347963	0.717584	0.790735	0.00114446	0.754022	0.822899	0.000500232	0.667039	0.714235
Metab38	xs_vldl_pl_metab	3441	0.0133984	0.18131	0.311798	0.00501136	0.187865	0.263243	0.00170203	0.160022	0.220152
Metab39	xs_vldl_c_metab	3441	0.00478576	0.598618	0.692987	0.00614941	0.0747501	0.120565	0.00212911	0.0526044	0.0865305
Metab40	xs_vldl_ce_metab	3441	0.00361041	0.690802	0.770649	0.00628192	0.0682366	0.114733	0.00204748	0.0619153	0.0969294
Metab41	xs_vldl_fc_metab	3441	0.00739045	0.427764	0.612076	0.00630057	0.0748887	0.120565	0.00232642	0.038823	0.0683164
Metab42	xs_vldl_tg_metab	3441	-0.00731079	0.477937	0.665593	-0.0117805	0.00257803	0.0114911	-0.00333057	0.00744484	0.0204883
Metab43	idl_p_metab	3441	0.0182694	0.0590314	0.136981	0.00714987	0.0516298	0.0887876	0.00209363	0.0734456	0.111894
Metab44	idl_l_metab	3441	0.0194368	0.0424781	0.118026	0.00796054	0.0286152	0.0559969	0.00242982	0.0358609	0.063597
Metab45	idl_pl_metab	3441	0.0198675	0.0332515	0.106327	0.00887672	0.0122133	0.0298572	0.00316938	0.00494052	0.0143782
Metab46	idl_c_metab	3441	0.0159818	0.0994114	0.199703	0.00838056	0.0228275	0.0477751	0.00259759	0.0266754	0.050461
Metab47	idl_ce_metab	3441	0.013781	0.159145	0.282233	0.0072188	0.0520289	0.0888012	0.0019954	0.0916324	0.135069
Metab48	idl_fc_metab	3441	0.0204386	0.0343736	0.106327	0.0115749	0.00159208	0.00976762	0.00435261	0.000190948	0.000884596
Metab49	idl_tg_metab	3441	-0.00730204	0.520454	0.680743	-0.00605439	0.160415	0.229021	-0.00275483	0.0447922	0.0758793
Metab50	l_ldl_p_metab	3441	0.023406	0.0132745	0.0558021	0.00774747	0.0308707	0.0593869	0.00273816	0.0165388	0.0364496
Metab51	l_ldl_l_metab	3441	0.023796	0.0113944	0.0515628	0.00821516	0.0214057	0.0466964	0.00299224	0.00847033	0.0216041
Metab52	l_ldl_pl_metab	3441	0.0239131	0.0105576	0.0515628	0.00722241	0.0419722	0.0768362	0.00247706	0.0284374	0.0529122
Metab53	l_ldl_c_metab	3441	0.0247635	0.00808065	0.0481282	0.00928534	0.00889904	0.0255707	0.00356601	0.00159641	0.00566227
Metab54	l_ldl_ce_metab	3441	0.0244437	0.00918216	0.0494813	0.0088313	0.0131726	0.0318104	0.00333754	0.00324438	0.0102288
Metab55	l_ldl_fc_metab	3441	0.0252664	0.00755586	0.0476439	0.0106039	0.0031436	0.0133801	0.00420899	0.000229795	0.00104327
Metab56	l_ldl_tg_metab	3441	0.00777013	0.48693	0.673983	-0.0012957	0.760107	0.823412	-0.00172744	0.200935	0.265188
Metab57	m_ldl_p_metab	3441	0.0231267	0.0131627	0.0558021	0.00701189	0.0477412	0.0840466	0.00282688	0.0121583	0.0284529
Metab58	m_ldl_l_metab	3441	0.0236877	0.0112738	0.0515628	0.00731809	0.0392323	0.0724042	0.00302102	0.00749133	0.0204883
Metab59	m_ldl_pl_metab	3441	0.0214993	0.0290564	0.0984449	0.00361202	0.334241	0.421515	0.000614093	0.606097	0.668751
Metab60	m_ldl_c_metab	3441	0.02432	0.0087057	0.0494049	0.00912658	0.00951183	0.0266566	0.00409437	0.000255994	0.00113942
Metab61	m_ldl_ce_metab	3441	0.0211818	0.0224016	0.0820188	0.00962705	0.006254	0.0191846	0.00420441	0.000174804	0.00086262
Metab62	m_ldl_fc_metab	3441	0.0274329	0.00448638	0.0377188	0.00832486	0.0231509	0.0477751	0.00311133	0.00766494	0.0207136
Metab63	m_ldl_tg_metab	3441	0.00398169	0.688711	0.770649	-0.000922844	0.806796	0.855804	-0.0022097	0.0657756	0.101572
Metab64	s_ldl_p_metab	3441	0.0263016	0.00522725	0.0391314	0.00723928	0.0429674	0.0780288	0.00241315	0.034056	0.0608717
Metab65	s_ldl_l_metab	3441	0.0269011	0.00426913	0.0372728	0.00772112	0.0307952	0.0593869	0.00269944	0.0176911	0.0375316
Metab66	s_ldl_pl_metab	3441	0.0260888	0.00826872	0.0481282	0.00533907	0.154741	0.223734	0.000151849	0.898855	0.910893
Metab67	s_ldl_c_metab	3441	0.0274228	0.00315601	0.0311485	0.0100567	0.00435159	0.0156796	0.00422861	0.000164482	0.000848578
Metab68	s_ldl_ce_metab	3441	0.0245415	0.00919869	0.0494813	0.0109197	0.00226433	0.0105804	0.00424842	0.000189405	0.000884596
Metab69	s_ldl_fc_metab	3441	0.0298909	0.00229856	0.0249315	0.00961999	0.00977048	0.0266967	0.00282604	0.0171191	0.0370099
Metab70	s_ldl_tg_metab	3441	0.00652164	0.549313	0.680743	-0.00335458	0.417196	0.51191	-0.0030777	0.0193341	0.0394448
Metab71	xl_hdl_p_metab	3441	0.0233001	0.0221039	0.0820188	0.0116447	0.0025817	0.0114911	0.000696823	0.57135	0.642062
Metab72	xl_hdl_l_metab	3441	0.0242253	0.016964	0.0652684	0.0118271	0.00213262	0.0105804	0.000675973	0.581662	0.65043
Metab73	xl_hdl_pl_metab	3441	0.021129	0.0418787	0.118026	0.011616	0.00320328	0.0133801	0.00132041	0.292886	0.365303
Metab74	xl_hdl_c_metab	3441	0.022761	0.0313954	0.103286	0.0112432	0.00509845	0.0168132	0.000517066	0.685959	0.724245
Metab75	xl_hdl_ce_metab	3441	0.0186256	0.0858113	0.179328	0.0100915	0.0141954	0.0335663	0.000634622	0.628247	0.685635
Metab76	xl_hdl_fc_metab	3441	0.0240319	0.0220396	0.0820188	0.0117199	0.00326082	0.0133801	0.000775639	0.541067	0.623463
Metab77	xl_hdl_tg_metab	3441	0.011951	0.276268	0.434168	0.00835243	0.044996	0.0806006	-0.000125249	0.924793	0.933013
Metab78	l_hdl_p_metab	3441	0.0234046	0.0261399	0.092715	0.010141	0.0111277	0.0283818	0.0016212	0.202541	0.265761
Metab79	l_hdl_l_metab	3441	0.0233467	0.0271892	0.0935144	0.0102096	0.0109422	0.0283419	0.00171354	0.179925	0.243113
Metab80	l_hdl_pl_metab	3441	0.0201173	0.0668676	0.150286	0.00919196	0.0273985	0.0545567	0.00189725	0.152774	0.212758
Metab81	l_hdl_c_metab	3441	0.0219233	0.0436823	0.118046	0.0104171	0.0115686	0.028858	0.00222659	0.090102	0.133681
Metab82	l_hdl_ce_metab	3441	0.0198026	0.0745029	0.163816	0.00965336	0.0219959	0.0470904	0.00224853	0.0938335	0.13654
Metab83	l_hdl_fc_metab	3441	0.025847	0.0142847	0.0589569	0.011378	0.00449328	0.0157004	0.00250678	0.0493375	0.08235
Metab84	l_hdl_tg_metab	3441	0.0133968	0.212578	0.349676	0.00644511	0.114178	0.173949	0.000740217	0.568816	0.642062
Metab85	m_hdl_p_metab	3441	0.0148646	0.130294	0.24314	-0.00113112	0.761746	0.823412	-0.00448188	0.000158078	0.000834505
Metab86	m_hdl_l_metab	3441	0.0158568	0.107467	0.212477	-0.000544691	0.884228	0.904143	-0.00420558	0.000407499	0.00159487
Metab87	m_hdl_pl_metab	3441	0.0124711	0.200762	0.337992	-0.000883179	0.811403	0.855804	-0.0042655	0.000290128	0.00124262
Metab88	m_hdl_c_metab	3441	0.020372	0.0476832	0.124415	0.00225739	0.563411	0.652521	-0.00250198	0.0441997	0.0756259
Metab89	m_hdl_ce_metab	3441	0.0200235	0.0536569	0.130969	0.00241734	0.539597	0.628146	-0.00227335	0.0699029	0.107216
Metab90	m_hdl_fc_metab	3441	0.019385	0.057482	0.135921	0.00193339	0.617848	0.701257	-0.00285245	0.0207175	0.0416184
Metab91	m_hdl_tg_metab	3441	-0.0210682	0.0632861	0.143659	-0.0148104	0.000579235	0.0057168	-0.00657659	1.55261e-06	1.52978e-05
Metab92	s_hdl_p_metab	3441	0.00389126	0.69596	0.770649	-0.0105786	0.00511062	0.0168132	-0.00524836	1.25595e-05	9.86276e-05
Metab93	s_hdl_l_metab	3441	0.0060766	0.542908	0.680743	-0.00963807	0.0109871	0.0283419	-0.00481144	6.57949e-05	0.000393068
Metab94	s_hdl_pl_metab	3441	-0.00487733	0.658602	0.75127	-0.0127868	0.00226251	0.0105804	-0.00866848	7.03422e-11	1.34876e-09
Metab95	s_hdl_c_metab	3441	0.0184728	0.0268892	0.0935144	0.00124963	0.693446	0.767864	0.00203556	0.0436316	0.0756059
Metab96	s_hdl_ce_metab	3441	0.0161155	0.0363501	0.108572	0.00319454	0.274603	0.354175	0.00332823	0.000345104	0.00142434
Metab97	s_hdl_fc_metab	3441	0.00865821	0.355201	0.530465	-0.00785419	0.0271166	0.0544733	-0.00517234	4.70938e-06	4.11219e-05
Metab98	s_hdl_tg_metab	3441	-0.0227153	0.0345379	0.106327	-0.0177553	1.31842e-05	0.00059928	-0.00502179	0.000108979	0.000603372
Metab99	vldl_d_metab	3441	-0.00844404	0.419446	0.60646	-0.0140304	0.000404709	0.00417586	-0.00513377	4.7688e-05	0.000309369
Metab100	ldl_d_metab	3441	-0.0239526	0.00953014	0.0494813	0.002271	0.517577	0.611927	-0.000574874	0.606884	0.668751
Metab101	hdl_d_metab	3441	0.0276366	0.00413	0.0372728	0.0119667	0.00106883	0.00830169	0.000276477	0.812473	0.82943
Metab102	serum_c_metab	3441	0.0286099	0.00210676	0.0249315	0.00694034	0.0495575	0.086535	0.000963573	0.391884	0.472673
Metab103	vldl_c_metab	3441	-0.00393023	0.678652	0.77027	-0.0061805	0.0860758	0.136638	-0.00212945	0.0632007	0.0982641
Metab104	remnat_c_metab	3441	0.00574583	0.566405	0.680743	-0.000875037	0.818103	0.855804	-0.000723562	0.550249	0.63084
Metab105	ldl_c_metab	3441	0.0252838	0.0063268	0.0435207	0.0092779	0.00831783	0.024207	0.00382008	0.000639372	0.0023793
Metab106	hdl_c_metab	3441	0.033321	0.000313086	0.00546696	0.00864281	0.0138541	0.0331039	-0.000433327	0.698458	0.734027
Metab107	hdl2_c_metab	3441	0.0311769	0.00145573	0.0183583	0.00815119	0.0284312	0.0559969	0.00103779	0.380993	0.462489
Metab108	hdl3_c_metab	3441	0.0350569	0.000617389	0.00875921	0.00893777	0.0215598	0.0466964	0.00125579	0.310638	0.385327
Metab109	estc_metab	3441	0.0297769	0.00133622	0.0178425	0.00746361	0.0342595	0.0653522	0.00118458	0.291358	0.365303
Metab110	freec_metab	3441	0.0250355	0.00807859	0.0481282	0.00533245	0.137425	0.205233	0.00039149	0.731967	0.762186
Metab111	serum_tg_metab	3441	-0.00621149	0.563294	0.680743	-0.0135465	0.000890837	0.00728731	-0.00503936	0.000102641	0.000582488
Metab112	vldl_tg_metab	3441	-0.00627232	0.547488	0.680743	-0.0125432	0.0015192	0.00957937	-0.00395597	0.00168117	0.00587117
Metab113	ldl_tg_metab	3441	0.00271165	0.805866	0.863337	-0.00558944	0.182034	0.256656	-0.00352536	0.00816685	0.0211949
Metab114	hdl_tg_metab	3441	-0.0117686	0.306841	0.47383	-0.0136577	0.00177268	0.0101597	-0.00713583	2.78832e-07	3.33332e-06
Metab115	totpg_metab	3441	0.0257913	0.0110982	0.0515628	5.77222e-05	0.988062	0.988062	-0.00383468	0.00177815	0.00611576
Metab116	pc_metab	3441	0.0286144	0.00403528	0.0372728	0.000918819	0.80798	0.855804	-0.00344228	0.00421007	0.0129147
Metab117	sm_metab	3441	0.0190981	0.0426349	0.118026	0.00745782	0.0370481	0.0695035	0.00106573	0.349397	0.428719
Metab118	totcho_metab	3441	0.0264685	0.00470315	0.0378196	0.00227969	0.521609	0.613498	-0.00212178	0.0609127	0.0960221
Metab119	apoa1_metab	3441	0.0277124	0.00585579	0.0415395	0.0124065	0.00115254	0.00843955	0.00437263	0.000319167	0.00134168
Metab120	apob_metab	3441	0.00787603	0.456774	0.648048	-0.00313474	0.4353	0.531253	-0.0011622	0.363571	0.443713
Metab121	totfa_metab	3441	0.0181849	0.0991	0.199703	-0.00476704	0.254859	0.33441	-0.00405091	0.00235532	0.00797996
Metab122	unsatdeg_metab	3441	0.0611528	4.45697e-08	1.68737e-06	0.0161589	0.000142662	0.00269869	0.0114672	1.60956e-17	9.13675e-16
Metab123	dha_metab	3441	0.0761495	2.93039e-13	2.21703e-11	0.009374	0.0184242	0.0422454	0.00601943	1.92718e-06	1.82546e-05
Metab124	la_metab	3441	0.0367498	0.000253354	0.00479261	0.0058733	0.123843	0.186175	0.00210908	0.0825828	0.124148
Metab125	ω-3_metab	3441	0.0764683	1.27924e-11	7.264e-10	0.00977866	0.0230204	0.0477751	0.00563373	3.82752e-05	0.000255709
Metab126	ω-6_metab	3441	0.0357032	0.000390867	0.00633763	0.00353439	0.355605	0.44353	0.000950323	0.435271	0.514617
Metab127	pufa_metab	3441	0.0440141	1.74045e-05	0.000438867	0.00460263	0.237367	0.315101	0.0017776	0.151697	0.212758
Metab128	mufa_metab	3441	0.00275884	0.807951	0.863337	-0.0118201	0.00605533	0.0188296	-0.00750219	4.19641e-08	5.60824e-07
Metab129	sfa_metab	3441	0.00680754	0.538371	0.680743	-0.00509471	0.225138	0.303586	-0.00502374	0.000169212	0.000853581
Metab130	lac_metab	3441	-0.00190106	0.869003	0.909049	-0.00042872	0.921959	0.926038	-0.00147707	0.288994	0.364453
Metab131	cit_metab	3441	0.000832281	0.922599	0.939147	0.00548713	0.0914786	0.14223	0.00202372	0.0505456	0.0837507
Metab132	ala_metab	3441	0.00605898	0.566597	0.680743	0.00463791	0.247876	0.327138	-0.000399213	0.754735	0.782305
Metab133	gln_metab	3441	0.0111259	0.311872	0.478344	0.00505654	0.226018	0.303586	0.00285774	0.0315677	0.056872
Metab134	his_metab	3441	0.0309313	0.00534393	0.0391314	0.0105633	0.0122322	0.0298572	0.000789336	0.556677	0.635003
Metab135	ile_metab	3441	-0.0261563	0.0070628	0.0458073	-0.0136793	0.000204938	0.00309192	-0.00505345	1.63091e-05	0.000119358
Metab136	leu_metab	3441	-0.00605998	0.511326	0.680743	-0.00500253	0.153218	0.222953	-0.00289084	0.00949784	0.0239557
Metab137	val_metab	3441	-0.00627597	0.514187	0.680743	0.00178729	0.624618	0.705414	0.00177151	0.127577	0.182138
Metab138	phe_metab	3441	-0.015359	0.0115846	0.0515628	0.000448721	0.846041	0.86901	0.00085483	0.245206	0.316822
Metab139	tyr_metab	3441	0.0169059	0.107642	0.212477	0.00640388	0.10844	0.166324	0.000977244	0.441683	0.519492
Metab140	ace_metab	3441	0.0211255	0.0543641	0.131284	0.0156792	0.000166982	0.00291576	0.00536555	5.18328e-05	0.0003178
Metab141	acace_metab	3441	0.0100286	0.370336	0.549453	-0.000996261	0.814678	0.855804	0.00154336	0.25398	0.323896
Metab142	bohbut_metab	3441	-9.46037e-05	0.992899	0.992899	-0.00501537	0.213872	0.294236	-0.00328529	0.0105078	0.0250132
Metab143	crea_metab	3441	0.00335696	0.560686	0.680743	-0.00552977	0.0115472	0.028858	-0.0012232	0.0793475	0.120079
Metab144	alb_metab	3441	0.0222207	0.0591373	0.136981	0.00236216	0.597309	0.68827	0.00189418	0.183249	0.246139
Metab145	gp_metab	3441	-0.0148737	0.113616	0.218567	-0.0119384	0.000815968	0.00712403	-0.0025025	0.0276023	0.0517828
Metab146	xxl_vldl_pl_ratio	3441	-0.00115266	0.913773	0.934353	-0.00172385	0.669707	0.745213	-0.00263388	0.0405716	0.0708443
Metab147	xxl_vldl_c_ratio	3441	-0.0102517	0.343265	0.516035	-0.00281078	0.493716	0.592981	-0.00162163	0.214813	0.280244
Metab148	xxl_vldl_ce_ratio	3441	-0.00896333	0.40484	0.589094	-0.00183863	0.652667	0.72983	-0.00107728	0.407467	0.486816
Metab149	xxl_vldl_fc_ratio	3441	-0.00741797	0.492407	0.675669	-0.00333654	0.416032	0.51191	-0.00249823	0.0556988	0.0908513
Metab150	xxl_vldl_tg_ratio	3441	-0.0061532	0.596338	0.692987	-0.00108068	0.806438	0.855804	-0.00228141	0.104122	0.150546
Metab151	xl_vldl_pl_ratio	3441	-0.0228428	0.0433067	0.118046	-0.00999195	0.0198865	0.0446953	-0.00179977	0.18782	0.250795
Metab152	xl_vldl_c_ratio	3441	-0.00289569	0.754544	0.823468	0.00550681	0.117249	0.177437	0.00129947	0.245642	0.316822
Metab153	xl_vldl_ce_ratio	3441	-0.00880593	0.374111	0.551449	0.00126803	0.736047	0.811081	0.0011435	0.339604	0.418968
Metab154	xl_vldl_fc_ratio	3441	0.0112312	0.271569	0.434127	0.00728469	0.0602849	0.102124	0.00051883	0.674344	0.718667
Metab155	xl_vldl_tg_ratio	3441	-0.0250425	0.0295004	0.0984794	-0.0136407	0.00178208	0.0101597	-0.00234103	0.092306	0.135184
Metab156	l_vldl_pl_ratio	3441	-0.0175607	0.135341	0.246191	-0.00291088	0.514449	0.611413	-0.00067383	0.635473	0.690202
Metab157	l_vldl_c_ratio	3441	-0.0210639	0.0490835	0.125191	-0.00298928	0.462101	0.557963	-0.000473252	0.714588	0.747518
Metab158	l_vldl_ce_ratio	3441	-0.0193115	0.0794993	0.170495	-0.00119628	0.774834	0.833589	0.00090882	0.494817	0.576018
Metab159	l_vldl_fc_ratio	3441	-0.0139834	0.205539	0.340564	-0.0045066	0.282556	0.362374	-0.00180945	0.175294	0.238274
Metab160	l_vldl_tg_ratio	3441	-0.00453039	0.695385	0.770649	0.00142266	0.746035	0.818116	0.00109879	0.431997	0.51342
Metab161	m_vldl_pl_ratio	3441	0.00257821	0.764764	0.830629	0.00218455	0.504232	0.602424	-0.000602988	0.562557	0.638502
Metab162	m_vldl_c_ratio	3441	0.002191	0.813894	0.863337	0.00783658	0.026511	0.0542163	0.00124868	0.266941	0.338523
Metab163	m_vldl_ce_ratio	3441	0.00107203	0.908985	0.933663	0.00925821	0.00927083	0.026306	0.0019321	0.0881735	0.13168
Metab164	m_vldl_fc_ratio	3441	0.00545228	0.592484	0.692987	-0.00344429	0.373123	0.462836	-0.00141453	0.250546	0.321322
Metab165	m_vldl_tg_ratio	3441	0.000808578	0.934751	0.943839	-0.00621964	0.0970935	0.149934	-3.47298e-05	0.976789	0.981111
Metab166	s_vldl_pl_ratio	3441	-0.00155043	0.88528	0.914278	0.000883706	0.828514	0.85878	-0.00281315	0.0302496	0.0549333
Metab167	s_vldl_c_ratio	3441	0.00905234	0.337996	0.514514	0.0114259	0.00143336	0.00946835	0.00415045	0.000274361	0.00119769
Metab168	s_vldl_ce_ratio	3441	0.00791142	0.428723	0.612076	0.0116067	0.00221115	0.0105804	0.00427713	0.000395045	0.00159487
Metab169	s_vldl_fc_ratio	3441	0.0121889	0.0796146	0.170495	0.00353011	0.181199	0.256656	-0.000348677	0.678295	0.7195
Metab170	s_vldl_tg_ratio	3441	-0.00607852	0.531371	0.680743	-0.0117246	0.00145988	0.00946835	-0.00287292	0.0143341	0.0325384
Metab171	xs_vldl_pl_ratio	3441	0.024316	0.0127735	0.0557612	0.0151281	4.4278e-05	0.00135065	0.00794569	1.43978e-11	4.086e-10
Metab172	xs_vldl_c_ratio	3441	0.00535335	0.604021	0.692987	0.0153592	8.70243e-05	0.00179536	0.00505275	5.00339e-05	0.000315278
Metab173	xs_vldl_ce_ratio	3441	0.00165854	0.875461	0.911604	0.0134552	0.000802028	0.00712403	0.00411165	0.00129355	0.00466089
Metab174	xs_vldl_fc_ratio	3441	0.0133198	0.202497	0.337992	0.0157395	7.14658e-05	0.00162305	0.0056248	8.21054e-06	6.90248e-05
Metab175	xs_vldl_tg_ratio	3441	-0.0139101	0.165111	0.290545	-0.0176433	3.40235e-06	0.000257267	-0.00517696	1.86815e-05	0.000132653
Metab176	idl_pl_ratio	3441	0.00487282	0.604456	0.692987	0.00501827	0.159922	0.229021	0.00341084	0.00268076	0.008949
Metab177	idl_c_ratio	3441	0.00292577	0.781567	0.844836	0.00509286	0.203563	0.283489	0.00163849	0.198812	0.26392
Metab178	idl_ce_ratio	3441	-0.00152061	0.886084	0.914278	0.0025149	0.53256	0.62315	0.000353123	0.783115	0.808032
Metab179	idl_fc_ratio	3441	0.0139917	0.188096	0.321036	0.0123038	0.00228388	0.0105804	0.00543689	2.26138e-05	0.000155461
Metab180	idl_tg_ratio	3441	-0.0140614	0.126234	0.238793	-0.0115839	0.000898875	0.00728731	-0.00371716	0.000817018	0.00299134
Metab181	l_ldl_pl_ratio	3441	-0.0220095	0.0249837	0.0900206	-0.0113846	0.00224894	0.0105804	-0.0047095	7.1228e-05	0.000414421
Metab182	l_ldl_c_ratio	3441	0.0261801	0.00684336	0.0456895	0.0134646	0.000246958	0.00309192	0.00601046	2.67379e-07	3.33332e-06
Metab183	l_ldl_ce_ratio	3441	0.0246297	0.0104164	0.0515628	0.0103516	0.00456487	0.0157004	0.00433972	0.000186364	0.000884596
Metab184	l_ldl_fc_ratio	3441	0.0111155	0.296114	0.460397	0.00934088	0.0206979	0.0460631	0.0044166	0.000586369	0.00221843
Metab185	l_ldl_tg_ratio	3441	-0.0184021	0.0690588	0.15369	-0.0107717	0.00504558	0.0168132	-0.00531795	1.34563e-05	0.00010215
Metab186	m_ldl_pl_ratio	3441	-0.0227638	0.00959109	0.0494813	-0.0122958	0.000226644	0.00309192	-0.00659926	4.68565e-10	7.6045e-09
Metab187	m_ldl_c_ratio	3441	0.0232481	0.0165483	0.0651345	0.0147446	6.1495e-05	0.00155117	0.00761869	7.13466e-11	1.34876e-09
Metab188	m_ldl_ce_ratio	3441	0.0153076	0.111593	0.218375	0.0116601	0.00140189	0.00946835	0.00533099	4.39971e-06	3.9952e-05
Metab189	m_ldl_fc_ratio	3441	-0.0116787	0.151765	0.271265	-0.00388155	0.209576	0.290084	-0.00219449	0.0258189	0.0492511
Metab190	m_ldl_tg_ratio	3441	-0.0204629	0.0520479	0.128423	-0.00918567	0.0215997	0.0466964	-0.00622456	9.70161e-07	1.04214e-05
Metab191	s_ldl_pl_ratio	3441	-0.0201564	0.0346616	0.106327	-0.00975704	0.00706347	0.0213788	-0.00658059	1.0717e-08	1.51806e-07
Metab192	s_ldl_c_ratio	3441	0.0253208	0.000499516	0.00755934	0.00986494	0.00035373	0.00382365	0.00307041	0.000478508	0.00184104
Metab193	s_ldl_ce_ratio	3441	0.019013	0.0551381	0.131751	0.0126586	0.000764669	0.00712403	0.00522592	1.26043e-05	9.86276e-05
Metab194	s_ldl_fc_ratio	3441	-0.00958737	0.202127	0.337992	-0.000639416	0.822726	0.856691	-0.00131404	0.148034	0.210023
Metab195	s_ldl_tg_ratio	3441	-0.0162299	0.135567	0.246191	-0.0114494	0.00552808	0.0179268	-0.00647806	7.89673e-07	8.9665e-06
Metab196	xl_hdl_pl_ratio	3441	0.016482	0.124838	0.238136	0.0105381	0.00971974	0.0266967	0.00185997	0.151863	0.212758
Metab197	xl_hdl_c_ratio	3441	-0.00221976	0.830842	0.877214	-0.000452524	0.908677	0.916754	-0.000630726	0.61551	0.67498
Metab198	xl_hdl_ce_ratio	3441	0.000932882	0.935523	0.943839	0.00324178	0.458995	0.557176	0.000346747	0.803522	0.825337
Metab199	xl_hdl_fc_ratio	3441	0.0189423	0.0839567	0.178114	0.00921119	0.0268378	0.0543945	0.000829665	0.53122	0.61524
Metab200	xl_hdl_tg_ratio	3441	-0.00739731	0.513877	0.680743	0.000537274	0.900615	0.916754	-0.000962282	0.482284	0.564322
Metab201	l_hdl_pl_ratio	3441	0.00982757	0.401748	0.588366	0.00550195	0.216247	0.295711	0.00200543	0.156814	0.217053
Metab202	l_hdl_c_ratio	3441	0.0178682	0.113	0.218567	0.0102126	0.0170068	0.0397995	0.00309635	0.0230378	0.0443185
Metab203	l_hdl_ce_ratio	3441	0.0154724	0.177033	0.306768	0.00861199	0.0477622	0.0840466	0.00261282	0.0592375	0.0941289
Metab204	l_hdl_fc_ratio	3441	0.0368271	9.13134e-05	0.00207251	0.00511989	0.152375	0.222953	-0.0030088	0.00821654	0.0211949
Metab205	l_hdl_tg_ratio	3441	-0.0197329	0.0861089	0.179328	-0.00742505	0.0889379	0.140201	-0.00194722	0.161164	0.220386
Metab206	m_hdl_pl_ratio	3441	-0.0228065	0.0464805	0.122687	-0.00224247	0.606209	0.694086	-0.000324368	0.814815	0.82943
Metab207	m_hdl_c_ratio	3441	0.0241693	0.042363	0.118026	0.00905776	0.0450937	0.0806006	0.00329031	0.0222146	0.0438497
Metab208	m_hdl_ce_ratio	3441	0.0202646	0.0934032	0.191014	0.00831114	0.069914	0.115201	0.00343583	0.0185697	0.0390308
Metab209	m_hdl_fc_ratio	3441	0.0216694	0.0343898	0.106327	0.00698215	0.0726183	0.118592	0.00105661	0.393548	0.472673
Metab210	m_hdl_tg_ratio	3441	-0.0300698	0.00483157	0.0378196	-0.0130094	0.00131817	0.00935079	-0.00302101	0.0191791	0.0394448
Metab211	s_hdl_pl_ratio	3441	-0.0163367	0.0631395	0.143659	-0.00564619	0.0907373	0.142051	-0.00633255	2.2959e-09	3.48067e-08
Metab212	s_hdl_c_ratio	3441	0.0224035	0.010717	0.0515628	0.00984455	0.00313637	0.0133801	0.00701155	3.40301e-11	8.57556e-10
Metab213	s_hdl_ce_ratio	3441	0.0170342	0.0360217	0.108572	0.00815031	0.00821828	0.024207	0.00618879	2.59765e-10	4.54e-09
Metab214	s_hdl_fc_ratio	3441	0.00418336	0.339987	0.514514	-0.000335586	0.840227	0.866962	-0.00150861	0.0043894	0.0132853
Metab215	s_hdl_tg_ratio	3441	-0.0249259	0.0166423	0.0651345	-0.0144293	0.000258795	0.00309192	-0.00334854	0.00777166	0.0207549
Metab216	dha_fa_ratio	3441	0.0829428	1.47588e-15	1.6798e-13	0.0143606	0.000290353	0.00329551	0.00980789	5.96558e-15	2.30027e-13
Metab217	la_fa_ratio	3441	0.0322639	0.00230643	0.0249315	0.0150125	0.000186506	0.00302406	0.0083954	4.71437e-11	1.06917e-09
Metab218	ω-3_fa_ratio	3441	0.0913235	6.4592e-16	1.46642e-13	0.0182688	2.22302e-05	0.0008399	0.0117373	8.06757e-18	6.1063e-16
Metab219	ω-6_fa_ratio	3441	0.0316378	0.00243274	0.0251015	0.0161039	4.76342e-05	0.00135065	0.00979975	6.07939e-15	2.30027e-13
Metab220	pufa_fa_ratio	3441	0.0517298	8.10817e-07	2.62996e-05	0.0195933	8.60388e-07	9.761e-05	0.0122674	2.1528e-22	4.8805e-20
Metab221	mufa_fa_ratio	3441	-0.0255165	0.0159912	0.0648213	-0.0183018	5.18988e-06	0.000294533	-0.00982719	1.25383e-14	4.05357e-13
Metab222	sfa_fa_ratio	3441	-0.0497187	1.2118e-05	0.000343337	-0.00200746	0.642209	0.721691	-0.00486107	0.000403779	0.00159487
Metab223	apob_apoa1_ratio	3441	-0.0129958	0.217629	0.355155	-0.0057692	0.149402	0.220222	0.00057582	0.651328	0.704055
Metab224	tg_pg_ratio	3441	-0.0165109	0.091682	0.189198	-0.0135782	0.000255645	0.00309192	-0.00351188	0.00298167	0.00953295
Metab225	ω-6_ω-3_ratio	3441	-0.0708822	2.19238e-10	9.9426e-09	-0.00991556	0.0196975	0.0446953	-0.00660896	1.00842e-06	1.04214e-05
Metab226	pufa_mufa_ratio	3441	0.0388763	0.000208889	0.00431071	0.0196663	7.61177e-07	9.761e-05	0.0113796	1.71353e-19	1.94085e-17
The linear regression model (STATA package regression) to examine the associations between each dietary pattern and metabolite measures. For this, each metabolite measure was used as the dependent variable, and dietary pattern scores were used as the independent variable. The model was performed with the adjustments of age (years, continuous), sex (male or female), BMI (kg/m2, continuous), level …

## Sheet: Table S4
Table S4 Association of metabolite measures with glucose metabolism status, HOMA-IR and HbA1c
No.metabolites	metabolite	n	beta_glucose_metabolism_status	p_glucose_metabolism_status	p_fdr_glucose_metabolism_status	n	beta_prediabetes_NGM	p_prediabetes_NGM	p_fdr_prediabetes_NGM	n	beta_type 2 diabetes_NGM	p_type 2 diabetes_NGM	p_fdr_type 2 diabetes_NGM	n	beta_type 2 diabetes_prediabetes	p_type 2 diabetes_prediabetes	p_fdr_type 2 diabetes_prediabetes	n	beta_homair	p_homarir	p_fdr_homair	n	beta_hba1c	p_hba1c	p_fdr_hba1c
Metab1	xxl_vldl_p_metab	3441	0.189498	3.22664e-05	4.86653e-05	2474	0.0541369	0.340247	0.41582	2927	0.266396	0.000126213	0.000185222	1481	0.143151	0.0493978	0.0706576	3441	0.159979	1.55089e-14	3.7691e-14	3441	0.36731	0.0100413	0.014547
Metab2	xxl_vldl_l_metab	3441	0.189192	3.35641e-05	4.99579e-05	2474	0.0552042	0.331618	0.41179	2927	0.265717	0.00013262	0.000193369	1481	0.142284	0.0508528	0.0722813	3441	0.160798	1.21942e-14	3.02741e-14	3441	0.363617	0.0109383	0.015646
Metab3	xxl_vldl_pl_metab	3441	0.16084	0.000447834	0.000595356	2474	0.0438873	0.440797	0.513506	2927	0.231629	0.000944797	0.00124868	1481	0.115854	0.115389	0.147698	3441	0.146953	2.973e-12	6.22128e-12	3441	0.279038	0.0524845	0.0673948
Metab4	xxl_vldl_c_metab	3441	0.113857	0.0128598	0.015137	2474	0.0175689	0.755075	0.801159	2927	0.176544	0.0120465	0.0144048	1481	0.0914902	0.222606	0.262026	3441	0.135535	1.25287e-10	2.35982e-10	3441	0.194452	0.17953	0.219318
Metab5	xxl_vldl_ce_metab	3441	0.0618423	0.174447	0.193259	2474	-0.0175304	0.752409	0.801159	2927	0.105419	0.13272	0.145605	1481	0.0612844	0.420831	0.468511	3441	0.127422	1.49506e-09	2.66039e-09	3441	0.118778	0.414263	0.451918
Metab6	xxl_vldl_fc_metab	3441	0.174847	0.000151273	0.000212346	2474	0.054552	0.341334	0.41582	2927	0.253334	0.000328351	0.000452484	1481	0.1288	0.0824717	0.111608	3441	0.146558	3.60559e-12	7.34195e-12	3441	0.281646	0.0515471	0.0665694
Metab7	xxl_vldl_tg_metab	3441	0.147333	0.00117177	0.0014631	2474	0.0278498	0.616806	0.67669	2927	0.22098	0.00143434	0.00187376	1481	0.1127	0.126826	0.159238	3441	0.135843	5.67034e-11	1.08595e-10	3441	0.28169	0.0470779	0.0611472
Metab8	xl_vldl_p_metab	3441	0.247721	7.46643e-07	1.25987e-06	2474	0.115146	0.0514564	0.0848843	2927	0.406183	1.08753e-06	1.86621e-06	1481	0.194331	0.0235888	0.0370213	3441	0.153589	5.58381e-13	1.24949e-12	3441	0.196483	0.18155	0.219413
Metab9	xl_vldl_l_metab	3441	0.247618	7.78636e-07	1.3041e-06	2474	0.11504	0.0521247	0.0849263	2927	0.405776	1.13076e-06	1.92015e-06	1481	0.195132	0.023083	0.0364808	3441	0.154418	4.7541e-13	1.08526e-12	3441	0.197044	0.181148	0.219413
Metab10	xl_vldl_pl_metab	3441	0.185857	0.000192365	0.000266715	2474	0.0712178	0.217905	0.284661	2927	0.324324	0.000103685	0.000155184	1481	0.165744	0.0592881	0.0832242	3441	0.123524	6.7945e-09	1.17227e-08	3441	0.0864828	0.553671	0.590234
Metab11	xl_vldl_c_metab	3441	0.223964	1.04403e-05	1.62097e-05	2474	0.0958808	0.109941	0.158259	2927	0.374456	8.43208e-06	1.31392e-05	1481	0.192795	0.0277173	0.042041	3441	0.152604	3.3192e-12	6.8816e-12	3441	0.1609	0.285477	0.32421
Metab12	xl_vldl_ce_metab	3441	0.209822	3.79579e-05	5.61307e-05	2474	0.0895402	0.137215	0.193816	2927	0.359256	1.96384e-05	3.03397e-05	1481	0.185879	0.0351292	0.0515533	3441	0.153554	3.57708e-12	7.34195e-12	3441	0.127454	0.402352	0.441415
Metab13	xl_vldl_fc_metab	3441	0.235677	3.31542e-06	5.32142e-06	2474	0.102049	0.087899	0.133323	2927	0.384617	4.34157e-06	7.0564e-06	1481	0.195623	0.0247334	0.0385291	3441	0.150961	4.70206e-12	9.48796e-12	3441	0.185684	0.214079	0.253309
Metab14	xl_vldl_tg_metab	3441	0.226533	5.5188e-06	8.72392e-06	2474	0.0979018	0.0924995	0.136633	2927	0.382456	4.81766e-06	7.67127e-06	1481	0.186878	0.0314584	0.046468	3441	0.138436	5.41305e-11	1.04559e-10	3441	0.155039	0.287616	0.325006
Metab15	l_vldl_p_metab	3441	0.343632	3.36624e-12	8.36945e-12	2474	0.261321	5.15758e-05	0.000191174	2927	0.446396	1.53072e-08	3.17229e-08	1481	0.182882	0.0206796	0.033146	3441	0.231586	7.88998e-28	5.9438e-27	3441	0.389784	0.00893227	0.0131941
Metab16	l_vldl_l_metab	3441	0.339312	7.45326e-12	1.73577e-11	2474	0.257256	6.86668e-05	0.000235245	2927	0.44201	2.55534e-08	5.16571e-08	1481	0.18173	0.022124	0.0352115	3441	0.229421	3.21296e-27	2.20042e-26	3441	0.37647	0.0116669	0.0165831
Metab17	l_vldl_pl_metab	3441	0.246113	3.16191e-06	5.10114e-06	2474	0.137305	0.0297777	0.0551619	2927	0.345769	0.000149916	0.000217186	1481	0.173807	0.0424827	0.0615454	3441	0.159307	1.63779e-14	3.93817e-14	3441	0.183838	0.200603	0.238612
Metab18	l_vldl_c_metab	3441	0.251554	1.95822e-06	3.23328e-06	2474	0.168507	0.0095109	0.0197199	2927	0.348147	0.000106106	0.000157763	1481	0.162582	0.0618172	0.0862388	3441	0.178577	1.96402e-16	5.4798e-16	3441	0.160408	0.285305	0.32421
Metab19	l_vldl_ce_metab	3441	0.17678	0.000773741	0.000976902	2474	0.110027	0.0805416	0.125534	2927	0.234068	0.00951101	0.0115564	1481	0.132557	0.137945	0.172241	3441	0.152013	1.95843e-12	4.1746e-12	3441	0.0577437	0.69856	0.720889
Metab20	l_vldl_fc_metab	3441	0.292974	4.17182e-08	7.72475e-08	2474	0.190252	0.00366346	0.00871518	2927	0.406674	7.11827e-06	1.12526e-05	1481	0.188278	0.0297946	0.0442998	3441	0.177054	2.60602e-16	7.01138e-16	3441	0.197123	0.184893	0.222265
Metab21	l_vldl_tg_metab	3441	0.345386	9.0333e-12	2.08243e-11	2474	0.245516	0.000168677	0.000536916	2927	0.461663	2.0487e-08	4.17387e-08	1481	0.195587	0.0150944	0.0256492	3441	0.219538	2.49816e-25	1.41137e-24	3441	0.376585	0.0109096	0.015646
Metab22	m_vldl_p_metab	3441	1.07068	0	0	2474	0.47792	1.63869e-10	4.633e-09	2927	1.54521	0	0	1481	1.05618	4.76057e-26	3.58587e-24	3441	0.338027	4.76631e-21	1.89404e-20	3441	2.75917	0	0
Metab23	m_vldl_l_metab	3441	0.308978	1.97533e-11	4.4305e-11	2474	0.318907	3.37822e-07	2.31479e-06	2927	0.368987	1.42159e-07	2.60911e-07	1481	0.0910531	0.212333	0.252107	3441	0.26713	5.08173e-36	5.4692e-35	3441	0.459546	0.00265988	0.0042938
Metab24	m_vldl_pl_metab	3441	0.31612	2.6465e-12	6.65444e-12	2474	0.315345	2.90945e-07	2.05519e-06	2927	0.369581	7.24025e-08	1.37499e-07	1481	0.104739	0.143497	0.178189	3441	0.264653	1.29147e-36	1.58557e-35	3441	0.514505	0.000635851	0.00108047
Metab25	m_vldl_c_metab	3441	0.162266	0.000689772	0.000875778	2474	0.260599	6.00384e-05	0.000208615	2927	0.132937	0.0712386	0.0813127	1481	-0.0552335	0.46297	0.507918	3441	0.233929	3.44963e-26	2.05184e-25	3441	0.167862	0.281643	0.323103
Metab26	m_vldl_ce_metab	3441	-0.00935039	0.845557	0.856932	2474	0.18442	0.00556703	0.0124569	2927	-0.143248	0.0497058	0.0573138	1481	-0.212826	0.00483552	0.00903162	3441	0.20202	3.19915e-19	1.14758e-18	3441	-0.128285	0.415924	0.451918
Metab27	m_vldl_fc_metab	3441	0.334955	4.31512e-12	1.04981e-11	2474	0.325075	4.64084e-07	2.75958e-06	2927	0.408412	4.82577e-08	9.492e-08	1481	0.118384	0.126657	0.159238	3441	0.252991	3.61312e-31	3.02421e-30	3441	0.442143	0.00427948	0.00657933
Metab28	m_vldl_tg_metab	3441	0.370461	1.99063e-15	6.11707e-15	2474	0.342667	5.93666e-08	4.79443e-07	2927	0.463174	6.29839e-11	1.63655e-10	1481	0.149497	0.0436316	0.0628073	3441	0.272727	5.94217e-38	8.95261e-37	3441	0.552734	0.000293159	0.000513596
Metab29	s_vldl_p_metab	3441	0.279783	1.2365e-08	2.31603e-08	2474	0.315173	1.2175e-06	6.12711e-06	2927	0.305936	6.11287e-05	9.26752e-05	1481	0.0528956	0.5103	0.557139	3441	0.240894	5.45807e-27	3.52431e-26	3441	0.390699	0.0152293	0.0209867
Metab30	s_vldl_l_metab	3441	0.261368	1.67273e-07	2.92574e-07	2474	0.305284	3.36343e-06	1.582e-05	2927	0.275564	0.000403624	0.000549512	1481	0.0344125	0.674986	0.70952	3441	0.234937	5.66117e-25	3.12045e-24	3441	0.347155	0.0334387	0.0439369
Metab31	s_vldl_pl_metab	3441	0.223704	8.40395e-06	1.31833e-05	2474	0.336627	3.80957e-07	2.53253e-06	2927	0.182052	0.0187255	0.0220415	1481	-0.0497053	0.540969	0.587783	3441	0.222022	6.95429e-23	3.34384e-22	3441	0.187247	0.250406	0.29171
Metab32	s_vldl_c_metab	3441	0.0788517	0.151107	0.168228	2474	0.167113	0.0165616	0.0325472	2927	-0.0333212	0.700352	0.706605	1481	-0.112289	0.229669	0.268939	3441	0.16085	1.43159e-10	2.67464e-10	3441	0.0247541	0.888028	0.899975
Metab33	s_vldl_ce_metab	3441	-0.0228115	0.66427	0.682386	2474	0.053335	0.421625	0.497539	2927	-0.183847	0.0198561	0.0232512	1481	-0.142957	0.115675	0.147698	3441	0.107422	1.33614e-05	1.94797e-05	3441	-0.0884481	0.602969	0.636781
Metab34	s_vldl_fc_metab	3441	0.220614	5.97635e-05	8.60815e-05	2474	0.32293	6.28151e-06	2.7829e-05	2927	0.196537	0.0233737	0.0272292	1481	-0.0405336	0.657855	0.698005	3441	0.222029	4.15779e-19	1.4238e-18	3441	0.176058	0.319337	0.357278
Metab35	s_vldl_tg_metab	3441	0.354855	4.8721e-14	1.35879e-13	2474	0.358953	1.7028e-08	1.60083e-07	2927	0.4213	4.67483e-09	9.86374e-09	1481	0.122757	0.103926	0.134984	3441	0.258683	2.01446e-34	1.97897e-33	3441	0.548507	0.000367867	0.000634641
Metab36	xs_vldl_p_metab	3441	0.0458355	0.350798	0.375736	2474	0.108245	0.0899395	0.134234	2927	-0.117396	0.113114	0.126553	1481	-0.0846449	0.290403	0.329809	3441	0.0896548	5.32018e-05	7.46783e-05	3441	0.14891	0.350445	0.386344
Metab37	xs_vldl_l_metab	3441	-0.00404966	0.93529	0.939447	2474	0.0700938	0.277341	0.352129	2927	-0.189564	0.0113224	0.0136109	1481	-0.113303	0.162944	0.200138	3441	0.0629142	0.00438153	0.00547145	3441	0.0446043	0.7826	0.803944
Metab38	xs_vldl_pl_metab	3441	-0.201066	1.68572e-05	2.58068e-05	2474	-0.021258	0.735149	0.791161	2927	-0.429071	1.94705e-09	4.27864e-09	1481	-0.265619	0.000446448	0.000998983	3441	-0.0220555	0.41653	0.439855	3441	-0.389233	0.012355	0.0174514
Metab39	xs_vldl_c_metab	3441	-0.181085	0.000546194	0.000717674	2474	-0.0867759	0.203604	0.272276	2927	-0.432766	7.12368e-08	1.36366e-07	1481	-0.189241	0.0254889	0.0389222	3441	-0.0409162	0.159034	0.177891	3441	-0.375132	0.0283809	0.0379532
Metab40	xs_vldl_ce_metab	3441	-0.214558	4.52171e-05	6.59045e-05	2474	-0.10049	0.141386	0.198468	2927	-0.477839	3.2664e-09	7.03829e-09	1481	-0.229041	0.00723888	0.0128818	3441	-0.0413962	0.162838	0.181245	3441	-0.475517	0.00563873	0.00849569
Metab41	xs_vldl_fc_metab	3441	-0.109088	0.0305072	0.035357	2474	-0.0642579	0.342224	0.41582	2927	-0.313772	5.44331e-05	8.36354e-05	1481	-0.0943357	0.234072	0.271283	3441	-0.0363736	0.173122	0.191768	3441	-0.179163	0.278641	0.32129
Metab42	xs_vldl_tg_metab	3441	0.39059	3.23451e-17	1.10603e-16	2474	0.355053	1.58143e-08	1.55252e-07	2927	0.424005	1.47488e-09	3.28931e-09	1481	0.175226	0.0172518	0.0282529	3441	0.228623	1.85326e-27	1.3509e-26	3441	0.811719	8.5714e-08	2.0826e-07
Metab43	idl_p_metab	3441	-0.356839	6.24362e-13	1.65911e-12	2474	-0.104875	0.111293	0.159191	2927	-0.622637	2.22887e-16	8.12871e-16	1481	-0.408552	5.50083e-07	2.1807e-06	3441	-0.0667061	0.0044651	0.00554445	3441	-0.774392	2.26644e-06	4.66382e-06
Metab44	idl_l_metab	3441	-0.399816	1.64611e-15	5.17917e-15	2474	-0.133208	0.0467158	0.0793817	2927	-0.672283	2.5617e-18	1.07141e-17	1481	-0.434539	1.29835e-07	5.5434e-07	3441	-0.0847866	0.000302559	0.000395304	3441	-0.894375	5.86004e-08	1.47151e-07
Metab45	idl_pl_metab	3441	-0.475078	6.12812e-19	2.61392e-18	2474	-0.210417	0.00266098	0.00639767	2927	-0.791022	2.82904e-21	1.59895e-20	1481	-0.434987	4.64246e-07	1.87257e-06	3441	-0.158535	4.29647e-11	8.36979e-11	3441	-1.1662	3.86764e-12	1.53442e-11
Metab46	idl_c_metab	3441	-0.520652	1.67563e-17	5.9325e-17	2474	-0.214584	0.00499345	0.0113992	2927	-0.907209	9.35504e-22	5.876e-21	1481	-0.474872	1.43869e-06	4.85731e-06	3441	-0.148686	9.15377e-12	1.8308e-11	3441	-1.08742	2.97243e-12	1.2204e-11
Metab47	idl_ce_metab	3441	-0.485449	4.35773e-15	1.27969e-14	2474	-0.178578	0.0163224	0.0323585	2927	-0.887201	1.80539e-20	8.89261e-20	1481	-0.475438	2.50165e-06	7.95775e-06	3441	-0.126293	6.05729e-09	1.05299e-08	3441	-1.01478	4.38204e-11	1.45571e-10
Metab48	idl_fc_metab	3441	-0.533864	1.95391e-19	8.814e-19	2474	-0.297645	0.000101318	0.000336733	2927	-0.879864	1.56003e-21	9.52865e-21	1481	-0.383431	2.13919e-05	6.0455e-05	3441	-0.19987	5.76765e-20	2.17261e-19	3441	-1.20314	2.4537e-14	1.23044e-13
Metab49	idl_tg_metab	3441	0.271174	1.00605e-10	2.13327e-10	2474	0.229583	0.000129933	0.000419498	2927	0.224467	0.00017304	0.000247513	1481	0.143921	0.016914	0.0279019	3441	0.0629801	0.000254685	0.000338601	3441	0.672315	1.33832e-06	2.85698e-06
Metab50	l_ldl_p_metab	3441	-0.449524	3.82178e-18	1.41528e-17	2474	-0.130537	0.062974	0.100226	2927	-0.716078	2.98762e-19	1.2995e-18	1481	-0.487684	8.44355e-09	4.23876e-08	3441	-0.0865649	0.000103814	0.000143041	3441	-1.09917	4.61347e-11	1.50994e-10
Metab51	l_ldl_l_metab	3441	-0.484183	2.3926e-20	1.17422e-19	2474	-0.152115	0.032419	0.0595666	2927	-0.758407	8.59185e-21	4.41214e-20	1481	-0.510952	2.31789e-09	1.34441e-08	3441	-0.0998797	9.95044e-06	1.47941e-05	3441	-1.19088	1.16533e-12	4.89667e-12
Metab52	l_ldl_pl_metab	3441	-0.493352	7.84347e-21	4.02691e-20	2474	-0.137769	0.0508124	0.0844383	2927	-0.79514	3.35152e-22	2.29424e-21	1481	-0.55563	1.83521e-10	1.53826e-09	3441	-0.0921344	4.82002e-05	6.80825e-05	3441	-1.21235	6.86305e-13	3.0798e-12
Metab53	l_ldl_c_metab	3441	-0.561913	3.31082e-25	2.49353e-24	2474	-0.201365	0.00636431	0.014061	2927	-0.84724	9.55686e-24	8.00207e-23	1481	-0.558096	2.10661e-10	1.53826e-09	3441	-0.122456	8.44596e-08	1.39328e-07	3441	-1.40679	4.59116e-17	4.14936e-16
Metab54	l_ldl_ce_metab	3441	-0.535539	1.24752e-23	7.84722e-23	2474	-0.173878	0.0174458	0.0339891	2927	-0.805793	2.29916e-22	1.62438e-21	1481	-0.548569	2.76298e-10	1.94925e-09	3441	-0.094758	2.61754e-05	3.76859e-05	3441	-1.35895	4.71121e-16	3.22382e-15
Metab55	l_ldl_fc_metab	3441	-0.64304	3.35207e-26	2.61069e-25	2474	-0.297391	0.000181692	0.000570311	2927	-1.0002	4.59883e-26	5.198e-25	1481	-0.545244	1.24562e-08	6.1413e-08	3441	-0.193446	3.8657e-19	1.34418e-18	3441	-1.43586	5.98513e-19	7.52078e-18
Metab56	l_ldl_tg_metab	3441	0.209576	1.72981e-06	2.87485e-06	2474	0.199597	0.00253122	0.00615113	2927	0.101146	0.0666354	0.0764446	1481	0.0899528	0.102618	0.134056	3441	0.0132304	0.936561	0.940763	3441	0.419605	0.00277739	0.00443721
Metab57	m_ldl_p_metab	3441	-0.444141	1.34061e-17	4.88452e-17	2474	-0.129987	0.0617856	0.0990322	2927	-0.707585	1.52302e-18	6.48151e-18	1481	-0.46732	3.47088e-08	1.66855e-07	3441	-0.0506422	0.0503584	0.0580682	3441	-1.03914	6.2039e-10	1.77367e-09
Metab58	m_ldl_l_metab	3441	-0.472217	1.29727e-19	5.99592e-19	2474	-0.141385	0.0423085	0.0737592	2927	-0.742755	4.27239e-20	2.01046e-19	1481	-0.495738	5.48569e-09	2.95377e-08	3441	-0.0579978	0.0227119	0.0265931	3441	-1.10916	3.55776e-11	1.21903e-10
Metab59	m_ldl_pl_metab	3441	-0.340596	6.91026e-12	1.62673e-11	2474	-0.0363356	0.58217	0.641807	2927	-0.624913	1.0534e-15	3.76667e-15	1481	-0.453701	4.11525e-08	1.93983e-07	3441	0.011793	0.314888	0.342151	3441	-0.806349	3.69769e-07	8.62062e-07
Metab60	m_ldl_c_metab	3441	-0.557445	3.44431e-25	2.50787e-24	2474	-0.204621	0.004325	0.0100768	2927	-0.835616	2.14315e-23	1.72729e-22	1481	-0.531498	9.41442e-10	5.74773e-09	3441	-0.0937066	0.000137593	0.000187335	3441	-1.34518	1.10577e-15	6.78e-15
Metab61	m_ldl_ce_metab	3441	-0.548685	3.76171e-21	1.97619e-20	2474	-0.227565	0.00220623	0.00554009	2927	-0.842959	8.98288e-21	4.50996e-20	1481	-0.45681	6.33659e-07	2.34892e-06	3441	-0.0971585	7.92664e-05	0.000110587	3441	-1.2818	8.98769e-15	4.72498e-14
Metab62	m_ldl_fc_metab	3441	-0.575691	4.26757e-28	4.02092e-27	2474	-0.170498	0.0131193	0.0264729	2927	-0.895746	3.01491e-27	3.58032e-26	1481	-0.626477	4.74894e-13	9.75909e-12	3441	-0.0866882	0.000301805	0.000395304	3441	-1.31712	2.7356e-16	1.93513e-15
Metab63	m_ldl_tg_metab	3441	0.242798	8.24466e-08	1.48979e-07	2474	0.101363	0.13602	0.193337	2927	0.19145	0.00261949	0.00332588	1481	0.211595	0.000699118	0.00149057	3441	0.0430704	0.00854862	0.0103875	3441	0.830415	1.11306e-07	2.66872e-07
Metab64	s_ldl_p_metab	3441	-0.474343	4.01341e-19	1.77698e-18	2474	-0.127164	0.0700619	0.110727	2927	-0.788731	6.48422e-21	3.40577e-20	1481	-0.514789	3.52225e-09	1.94029e-08	3441	-0.0490378	0.0355038	0.0411436	3441	-1.06842	1.1754e-10	3.65315e-10
Metab65	s_ldl_l_metab	3441	-0.509871	1.14539e-21	6.33902e-21	2474	-0.144442	0.0399291	0.0706938	2927	-0.832823	7.81551e-23	5.70103e-22	1481	-0.546828	4.43394e-10	2.94465e-09	3441	-0.0609015	0.00891099	0.0107122	3441	-1.15398	3.32958e-12	1.34389e-11
Metab66	s_ldl_pl_metab	3441	-0.359836	4.79649e-11	1.03314e-10	2474	-0.0584074	0.399646	0.475368	2927	-0.73676	8.953e-17	3.37117e-16	1481	-0.445711	9.95575e-07	3.63058e-06	3441	-0.0114029	0.634883	0.658199	3441	-0.762351	9.91872e-07	2.15787e-06
Metab67	s_ldl_c_metab	3441	-0.629713	1.07267e-29	1.09918e-28	2474	-0.229072	0.00176103	0.00468226	2927	-0.961015	1.04971e-27	1.31833e-26	1481	-0.60248	2.36687e-11	2.23175e-10	3441	-0.1183	4.10603e-07	6.44414e-07	3441	-1.47526	8.31256e-19	9.88453e-18
Metab68	s_ldl_ce_metab	3441	-0.67134	1.59825e-24	1.13e-23	2474	-0.274738	0.000897673	0.00250462	2927	-1.06879	3.85582e-25	4.1541e-24	1481	-0.542221	1.24724e-07	5.43269e-07	3441	-0.137103	6.31025e-10	1.1594e-09	3441	-1.38646	8.80036e-18	9.04e-17
Metab69	s_ldl_fc_metab	3441	-0.605641	9.63489e-28	8.70552e-27	2474	-0.188507	0.00694011	0.0149378	2927	-1.00642	2.29135e-29	3.98108e-28	1481	-0.643102	2.81528e-12	3.86859e-11	3441	-0.0937488	1.58918e-05	2.30201e-05	3441	-1.22173	6.81839e-15	3.66981e-14
Metab70	s_ldl_tg_metab	3441	0.187332	2.21291e-06	3.59324e-06	2474	0.165093	0.0190836	0.0368624	2927	0.144708	0.00991143	0.0119785	1481	0.125693	0.0162651	0.0270288	3441	0.0925214	4.44939e-07	6.9343e-07	3441	0.62155	1.23642e-05	2.45825e-05
Metab71	xl_hdl_p_metab	3441	-0.132322	0.00290762	0.00353292	2474	-0.123154	0.0476496	0.0803642	2927	-0.221648	0.000406865	0.000550608	1481	-0.126422	0.0759065	0.104603	3441	-0.185445	3.69835e-18	1.14486e-17	3441	-0.366229	0.0181676	0.0247341
Metab72	xl_hdl_l_metab	3441	-0.141599	0.00153611	0.00188675	2474	-0.131733	0.034434	0.0627587	2927	-0.235227	0.000199765	0.000283943	1481	-0.132811	0.0644916	0.0894178	3441	-0.189165	8.45384e-19	2.85165e-18	3441	-0.385944	0.0131508	0.0183462
Metab73	xl_hdl_pl_metab	3441	-0.219847	4.5932e-07	7.85864e-07	2474	-0.0739742	0.234561	0.30466	2927	-0.30807	3.38232e-07	6.06254e-07	1481	-0.275833	0.000131278	0.00030905	3441	-0.189206	1.55661e-19	5.76856e-19	3441	-0.740789	9.90867e-07	2.15787e-06
Metab74	xl_hdl_c_metab	3441	-0.0546282	0.202501	0.221088	2474	-0.125222	0.040039	0.0706938	2927	-0.127423	0.0353381	0.0409559	1481	-0.0247074	0.71132	0.737423	3441	-0.141838	2.26452e-12	4.78402e-12	3441	-0.145298	0.330498	0.36614
Metab75	xl_hdl_ce_metab	3441	0.00647102	0.875667	0.883486	2474	-0.107232	0.0740493	0.116216	2927	-0.0470898	0.418284	0.439684	1481	0.0458463	0.460915	0.507918	3441	-0.120884	8.44465e-10	1.52686e-09	3441	0.00858629	0.952932	0.96144
Metab76	xl_hdl_fc_metab	3441	-0.239347	5.40579e-08	9.94033e-08	2474	-0.0789182	0.199871	0.268873	2927	-0.347837	1.86893e-08	3.842e-08	1481	-0.32969	1.37309e-05	4.07395e-05	3441	-0.159368	1.34779e-14	3.31139e-14	3441	-0.710299	2.18325e-06	4.52e-06
Metab77	xl_hdl_tg_metab	3441	0.0189408	0.644735	0.665343	2474	0.0417776	0.505775	0.568683	2927	-0.0368598	0.521879	0.54103	1481	-0.0547729	0.388508	0.434667	3441	-0.0253477	0.101301	0.115044	3441	0.000302014	0.99832	0.99832
Metab78	l_hdl_p_metab	3441	-0.261833	6.96522e-10	1.44516e-09	2474	-0.13294	0.0219375	0.0420158	2927	-0.379849	1.01286e-09	2.30566e-09	1481	-0.273802	9.89404e-05	0.00024295	3441	-0.218621	7.62659e-24	3.98068e-23	3441	-0.770965	4.40659e-07	1.017e-06
Metab79	l_hdl_l_metab	3441	-0.258872	8.96516e-10	1.84293e-09	2474	-0.131642	0.0226181	0.0429553	2927	-0.37481	1.37917e-09	3.1188e-09	1481	-0.271303	0.000106474	0.000258743	3441	-0.215605	2.19549e-23	1.10238e-22	3441	-0.760631	5.59156e-07	1.2761e-06
Metab80	l_hdl_pl_metab	3441	-0.233141	7.60834e-09	1.45751e-08	2474	-0.0902093	0.107299	0.155593	2927	-0.339253	7.43167e-09	1.5548e-08	1481	-0.274922	4.98124e-05	0.000129366	3441	-0.176179	2.17184e-16	5.98624e-16	3441	-0.711798	1.19185e-06	2.56133e-06
Metab81	l_hdl_c_metab	3441	-0.217324	1.07619e-07	1.92189e-07	2474	-0.118088	0.0348362	0.0629838	2927	-0.315183	1.3368e-07	2.50281e-07	1481	-0.229239	0.000663671	0.00142847	3441	-0.190112	3.43967e-19	1.21475e-18	3441	-0.627814	2.19035e-05	4.23026e-05
Metab82	l_hdl_ce_metab	3441	-0.189555	2.0091e-06	3.29174e-06	2474	-0.0935851	0.0896271	0.134234	2927	-0.278036	1.65453e-06	2.76222e-06	1481	-0.212998	0.00112955	0.00232072	3441	-0.164676	8.16245e-15	2.04957e-14	3441	-0.547835	0.000157302	0.000279923
Metab83	l_hdl_fc_metab	3441	-0.283518	3.05083e-11	6.69223e-11	2474	-0.15458	0.00712304	0.0151869	2927	-0.403671	1.45097e-10	3.56196e-10	1481	-0.298035	3.22172e-05	8.56141e-05	3441	-0.219288	8.30112e-25	4.46673e-24	3441	-0.759385	5.73867e-07	1.29724e-06
Metab84	l_hdl_tg_metab	3441	-0.124866	0.00303804	0.00367164	2474	-0.0829732	0.145606	0.203129	2927	-0.231674	0.000218189	0.000308192	1481	-0.132247	0.0519014	0.0733107	3441	-0.1364	7.02526e-10	1.28036e-09	3441	-0.271022	0.0706063	0.0891454
Metab85	m_hdl_p_metab	3441	-0.288622	8.37726e-09	1.5915e-08	2474	0.119371	0.0902811	0.134234	2927	-0.508826	1.33851e-11	3.64867e-11	1481	-0.558381	1.97736e-10	1.53826e-09	3441	-0.154099	7.88056e-13	1.7126e-12	3441	-1.32945	4.85456e-16	3.22382e-15
Metab86	m_hdl_l_metab	3441	-0.300583	2.29719e-09	4.6e-09	2474	0.0998267	0.155553	0.214359	2927	-0.517204	7.94988e-12	2.1911e-11	1481	-0.558649	1.99782e-10	1.53826e-09	3441	-0.164175	1.93539e-14	4.60326e-14	3441	-1.34873	1.5203e-16	1.18455e-15
Metab87	m_hdl_pl_metab	3441	-0.202949	4.04537e-05	5.94351e-05	2474	0.125317	0.0819606	0.126871	2927	-0.395187	5.19189e-08	1.01116e-07	1481	-0.417264	1.67595e-06	5.50261e-06	3441	-0.154576	1.50519e-12	3.23933e-12	3441	-1.13966	6.24709e-12	2.43534e-11
Metab88	m_hdl_c_metab	3441	-0.383806	9.00833e-13	2.36774e-12	2474	0.0125339	0.855323	0.866216	2927	-0.580472	7.92647e-13	2.26858e-12	1481	-0.630943	1.25432e-11	1.28409e-10	3441	-0.199174	1.30517e-22	6.01898e-22	3441	-1.48548	3.05912e-21	4.32225e-20
Metab89	m_hdl_ce_metab	3441	-0.39734	1.14282e-12	2.95341e-12	2474	0.015068	0.829737	0.852367	2927	-0.585405	3.27689e-12	9.1516e-12	1481	-0.67236	4.51129e-12	5.36453e-11	3441	-0.199633	3.24471e-23	1.59428e-22	3441	-1.49055	1.37256e-21	2.06413e-20
Metab90	m_hdl_fc_metab	3441	-0.327687	1.62427e-11	3.6612e-11	2474	-0.0027113	0.966656	0.970953	2927	-0.542776	1.43117e-13	4.42712e-13	1481	-0.488002	7.81406e-09	4.0115e-08	3441	-0.183922	1.18882e-18	3.95168e-18	3441	-1.34795	1.02054e-17	1.00226e-16
Metab91	m_hdl_tg_metab	3441	0.0250127	0.542859	0.56278	2474	0.366521	9.28358e-10	1.74773e-08	2927	-0.106408	0.0853793	0.0959987	1481	-0.277802	3.1841e-05	8.56141e-05	3441	0.157253	0.53315	0.558722	3441	-0.399929	0.00442807	0.00676178
Metab92	s_hdl_p_metab	3441	-0.134546	0.00380513	0.00457425	2474	0.296169	9.65681e-06	4.11917e-05	2927	-0.409358	1.41105e-07	2.60911e-07	1481	-0.502674	5.61675e-09	2.95377e-08	3441	-0.00382467	0.533984	0.558722	3441	-0.969682	5.8464e-10	1.695e-09
Metab93	s_hdl_l_metab	3441	-0.17075	0.000283035	0.000383029	2474	0.268841	5.92813e-05	0.000208615	2927	-0.463314	3.4964e-09	7.46226e-09	1481	-0.528327	1.13008e-09	6.72053e-09	3441	-0.0258664	0.656765	0.677794	3441	-1.04891	1.66782e-11	5.89719e-11
Metab94	s_hdl_pl_metab	3441	0.0256711	0.538559	0.560896	2474	0.305796	4.27396e-07	2.68061e-06	2927	-0.100342	0.129777	0.143071	1481	-0.231842	0.00122134	0.00248669	3441	0.0321587	0.0191578	0.0225529	3441	-0.636585	8.20511e-06	1.65666e-05
Metab95	s_hdl_c_metab	3441	-0.582814	9.50969e-21	4.77613e-20	2474	-0.0553584	0.463742	0.534723	2927	-1.01796	6.40935e-23	4.99538e-22	1481	-0.729413	1.80736e-11	1.77852e-10	3441	-0.212083	7.30382e-17	2.11629e-16	3441	-1.64586	1.75167e-19	2.32647e-18
Metab96	s_hdl_ce_metab	3441	-0.690081	5.33764e-20	2.51425e-19	2474	-0.153357	0.0594792	0.0960163	2927	-1.22529	7.21748e-23	5.43907e-22	1481	-0.667195	9.4635e-08	4.27592e-07	3441	-0.233109	4.77673e-21	1.89404e-20	3441	-1.50977	1.6156e-15	9.153e-15
Metab97	s_hdl_fc_metab	3441	-0.0763139	0.11399	0.128168	2474	0.267404	0.000295689	0.00089101	2927	-0.249674	0.00225585	0.00289671	1481	-0.280019	0.0014058	0.0028367	3441	-0.0590178	0.0699229	0.0798077	3441	-0.938618	1.40129e-08	3.59545e-08
Metab98	s_hdl_tg_metab	3441	0.435693	5.1231e-22	2.96697e-21	2474	0.410794	2.03045e-11	8.249e-10	2927	0.487777	5.97358e-13	1.75223e-12	1481	0.194669	0.00597281	0.0109744	3441	0.2531	0	0	3441	0.836081	1.40417e-08	3.59545e-08
Metab99	vldl_d_metab	3441	0.395369	1.20532e-18	4.88321e-18	2474	0.351643	7.14425e-09	8.56421e-08	2927	0.527438	1.03314e-14	3.47433e-14	1481	0.185713	0.00862722	0.0149981	3441	0.296024	0	0	3441	0.642005	2.39921e-05	4.59661e-05
Metab100	ldl_d_metab	3441	0.362978	5.89733e-12	1.41851e-11	2474	-0.0492248	0.564377	0.625241	2927	0.38892	6.22049e-08	1.20147e-07	1481	0.362909	4.04989e-07	1.66418e-06	3441	-0.123232	2.12135e-07	3.4239e-07	3441	0.995705	2.85591e-09	8.0795e-09
Metab101	hdl_d_metab	3441	-0.268249	1.12021e-07	1.9775e-07	2474	-0.293918	1.63292e-05	6.35138e-05	2927	-0.368277	9.50543e-07	1.64066e-06	1481	-0.116334	0.166892	0.202783	3441	-0.257497	5.7781e-31	4.66367e-30	3441	-0.498334	0.00280273	0.00443721
Metab102	serum_c_metab	3441	-0.478777	3.92785e-20	1.88974e-19	2474	-0.112239	0.1074	0.155593	2927	-0.772403	5.36736e-22	3.56947e-21	1481	-0.574248	2.73331e-11	2.46792e-10	3441	-0.0828484	0.000287816	0.000380367	3441	-1.14965	1.37285e-11	4.98635e-11
Metab103	vldl_c_metab	3441	0.163268	0.00134574	0.00167109	2474	0.213842	0.00129754	0.00353307	2927	0.101003	0.205311	0.21887	1481	-0.0313388	0.70409	0.733292	3441	0.219543	2.85346e-20	1.11169e-19	3441	0.247347	0.140288	0.174203
Metab104	remnat_c_metab	3441	-0.076628	0.111183	0.125637	2474	0.0790693	0.212224	0.280483	2927	-0.256385	0.000448201	0.000602937	1481	-0.234291	0.00284543	0.00554368	3441	0.122975	4.93909e-08	8.20746e-08	3441	-0.173549	0.276592	0.320563
Metab105	ldl_c_metab	3441	-0.575586	7.62817e-27	6.1585e-26	2474	-0.203698	0.00520013	0.0117523	2927	-0.858862	1.25643e-24	1.13904e-23	1481	-0.568242	6.83776e-11	5.94554e-10	3441	-0.102949	1.12774e-05	1.65538e-05	3441	-1.38662	1.78352e-16	1.29768e-15
Metab106	hdl_c_metab	3441	-0.395182	5.9018e-14	1.6261e-13	2474	-0.224188	0.00205636	0.00522176	2927	-0.579982	1.12126e-13	3.51556e-13	1481	-0.34343	5.06121e-05	0.00012995	3441	-0.293234	2.47452e-38	4.66125e-37	3441	-1.23865	6.95491e-13	3.0798e-12
Metab107	hdl2_c_metab	3441	-0.460199	7.24845e-16	2.37464e-15	2474	-0.204153	0.00932979	0.0195235	2927	-0.625401	6.60909e-14	2.10403e-13	1481	-0.470394	5.79918e-07	2.18467e-06	3441	-0.262254	1.51495e-36	1.71195e-35	3441	-1.28343	2.26588e-15	1.25127e-14
Metab108	hdl3_c_metab	3441	-0.0579534	0.176558	0.194645	2474	-0.233701	0.0003273	0.000973287	2927	-0.0499402	0.427482	0.447272	1481	0.139925	0.0189088	0.0305683	3441	-0.149274	5.23001e-13	1.18198e-12	3441	-0.589159	0.00011786	0.000213091
Metab109	estc_metab	3441	-0.525176	1.17795e-23	7.61943e-23	2474	-0.136724	0.0522335	0.0849263	2927	-0.828785	1.60418e-24	1.39077e-23	1481	-0.606358	2.69366e-12	3.86859e-11	3441	-0.0941515	4.19958e-05	5.96981e-05	3441	-1.35569	1.47914e-15	8.57641e-15
Metab110	freec_metab	3441	-0.339778	2.49433e-11	5.51706e-11	2474	-0.050649	0.457545	0.530283	2927	-0.589886	1.397e-14	4.65294e-14	1481	-0.458327	4.6069e-08	2.12624e-07	3441	-0.0529564	0.0153263	0.0182346	3441	-0.613996	0.00026235	0.000463212
Metab111	serum_tg_metab	3441	0.386477	7.75174e-19	3.24352e-18	2474	0.360569	1.48491e-09	2.57292e-08	2927	0.440561	2.12264e-11	5.63671e-11	1481	0.16087	0.0189361	0.0305683	3441	0.273922	0	0	3441	0.771245	1.7616e-07	4.18695e-07
Metab112	vldl_tg_metab	3441	0.387404	2.64248e-17	9.17908e-17	2474	0.359185	6.91105e-09	8.56421e-08	2927	0.465761	2.06402e-11	5.54238e-11	1481	0.160145	0.0280275	0.0422281	3441	0.279202	0	0	3441	0.64	2.64095e-05	5.01378e-05
Metab113	ldl_tg_metab	3441	0.294357	6.30252e-12	1.49874e-11	2474	0.189574	0.00142908	0.00384489	2927	0.220038	0.000454222	0.000607421	1481	0.190952	0.0042107	0.00799679	3441	0.0974496	1.89439e-06	2.89219e-06	3441	0.918428	2.01347e-10	6.13865e-10
Metab114	hdl_tg_metab	3441	0.216909	6.50739e-08	1.1865e-07	2474	0.274164	4.89274e-07	2.7685e-06	2927	0.187247	0.00208344	0.00269062	1481	0.0110323	0.861841	0.865671	3441	0.178307	3.47226e-20	1.32995e-19	3441	0.399102	0.00395598	0.00612364
Metab115	totpg_metab	3441	-0.0357727	0.442909	0.46557	2474	0.0915634	0.149158	0.206808	2927	-0.183024	0.00729267	0.00890888	1481	-0.162972	0.0290378	0.0434606	3441	0.00459611	0.895768	0.903798	3441	-0.225196	0.153168	0.188333
Metab116	pc_metab	3441	-0.152332	0.00141179	0.00174352	2474	0.0670369	0.302643	0.379985	2927	-0.352783	5.59834e-07	9.81085e-07	1481	-0.317937	3.83029e-05	0.000100649	3441	-0.00589765	0.599858	0.624781	3441	-0.465094	0.00380315	0.005942
Metab117	sm_metab	3441	-0.469864	3.11421e-18	1.17143e-17	2474	-0.0776547	0.268789	0.345149	2927	-0.760388	4.37351e-20	2.01555e-19	1481	-0.661105	5.85871e-13	1.01874e-11	3441	-0.16439	6.68314e-13	1.46637e-12	3441	-1.14133	1.77513e-11	6.18892e-11
Metab118	totcho_metab	3441	-0.273802	8.82447e-08	1.582e-07	2474	0.0151017	0.828546	0.852367	2927	-0.499101	6.79394e-11	1.7438e-10	1481	-0.407934	1.04133e-06	3.6725e-06	3441	-0.0653726	0.00208991	0.00263877	3441	-0.755189	9.5855e-06	1.918e-05
Metab119	apoa1_metab	3441	-0.302802	2.38596e-09	4.73807e-09	2474	-0.178606	0.00884883	0.0186901	2927	-0.474384	3.24118e-10	7.6275e-10	1481	-0.240937	0.00274368	0.00539192	3441	-0.17605	1.80229e-16	5.09065e-16	3441	-0.609641	0.000308934	0.00053707
Metab120	apob_metab	3441	0.0375748	0.405737	0.428489	2474	0.106285	0.0827613	0.127238	2927	-0.0633738	0.352611	0.372384	1481	-0.0934833	0.191411	0.228883	3441	0.16003	4.28965e-14	9.99526e-14	3441	0.154468	0.306319	0.344418
Metab121	totfa_metab	3441	0.0720047	0.0884835	0.100996	2474	0.233523	5.60395e-05	0.000204129	2927	-0.0422022	0.506648	0.527661	1481	-0.161106	0.0153592	0.0259043	3441	0.148985	6.36013e-13	1.40918e-12	3441	0.0775231	0.592656	0.628828
Metab122	unsatdeg_metab	3441	-0.320044	5.94743e-15	1.72397e-14	2474	-0.190837	0.000949517	0.00261696	2927	-0.409118	4.80862e-11	1.26402e-10	1481	-0.276603	1.60826e-05	4.72545e-05	3441	-0.263116	0	0	3441	-0.971774	6.73979e-12	2.58176e-11
Metab123	dha_metab	3441	-0.323286	1.14893e-12	2.95341e-12	2474	-0.201859	0.000547873	0.00158743	2927	-0.427159	2.57165e-10	6.11389e-10	1481	-0.338446	1.73625e-05	5.04154e-05	3441	-0.203598	1.04032e-10	1.97513e-10	3441	-0.638078	5.51972e-05	0.000102256
Metab124	la_metab	3441	-0.192744	5.59047e-05	8.09833e-05	2474	-0.0122881	0.858551	0.866216	2927	-0.343481	3.0164e-06	4.9819e-06	1481	-0.276598	0.000454211	0.00100639	3441	0.0607546	0.0177829	0.0210381	3441	-0.453626	0.0045511	0.00690301
Metab125	ω-3_metab	3441	-0.472162	9.95428e-15	2.81088e-14	2474	-0.182152	0.0124954	0.0254411	2927	-0.483706	8.28579e-08	1.56128e-07	1481	-0.444023	1.34113e-05	4.03787e-05	3441	-0.184212	1.56563e-22	7.07832e-22	3441	-1.14898	6.2938e-17	5.46746e-16
Metab126	ω-6_metab	3441	-0.195898	3.26215e-05	4.87921e-05	2474	0.0558118	0.387679	0.466039	2927	-0.388419	2.61431e-08	5.22e-08	1481	-0.364542	1.33962e-06	4.58848e-06	3441	0.0353983	0.155264	0.174616	3441	-0.501001	0.00156789	0.00260546
Metab127	pufa_metab	3441	-0.160654	0.000529856	0.000700278	2474	0.0884712	0.159527	0.217188	2927	-0.345313	5.34275e-07	9.42844e-07	1481	-0.35011	2.72539e-06	8.56917e-06	3441	0.0355957	0.154107	0.174133	3441	-0.464682	0.00280761	0.00443721
Metab128	mufa_metab	3441	0.161324	6.2918e-05	8.99709e-05	2474	0.280701	6.67422e-07	3.50563e-06	2927	0.0909465	0.129409	0.143071	1481	-0.066137	0.290407	0.329809	3441	0.185943	1.87092e-21	7.97823e-21	3441	0.299888	0.0317984	0.0422731
Metab129	sfa_metab	3441	0.127414	0.00253878	0.00310143	2474	0.257993	6.51532e-06	2.83369e-05	2927	0.036613	0.564842	0.582896	1481	-0.113211	0.08723	0.115965	3441	0.175345	3.56645e-17	1.07455e-16	3441	0.206999	0.153333	0.188333
Metab130	lac_metab	3441	0.333109	3.84997e-15	1.14487e-14	2474	0.16878	0.00227246	0.00564368	2927	0.409335	7.482e-11	1.89942e-10	1481	0.383179	5.63065e-07	2.18467e-06	3441	0.134821	0.356975	0.380575	3441	0.713499	2.32237e-07	5.46167e-07
Metab131	cit_metab	3441	0.185611	0.000684576	0.000874091	2474	0.0936289	0.217818	0.284661	2927	0.236875	0.00260134	0.00332148	1481	0.147611	0.0851017	0.113805	3441	-0.00570017	3.18099e-11	6.25136e-11	3441	0.58746	0.00156187	0.00260546
Metab132	ala_metab	3441	0.400697	8.31325e-19	3.41465e-18	2474	0.276537	1.34713e-05	5.44821e-05	2927	0.515723	2.26411e-14	7.40232e-14	1481	0.263549	0.000259275	0.00059188	3441	0.138912	7.191e-06	1.07627e-05	3441	0.886764	4.40263e-09	1.22765e-08
Metab133	gln_metab	3441	-0.0565849	0.201812	0.221088	2474	-0.241184	0.000116576	0.000381829	2927	-0.00129074	0.984399	0.984399	1481	0.097267	0.148321	0.183172	3441	-0.0813113	0.335289	0.359136	3441	-0.439581	0.00231073	0.00375701
Metab134	his_metab	3441	0.757417	0	0	2474	-0.0137071	0.823206	0.852367	2927	1.15109	0	0	1481	1.16988	1.06931e-37	2.4182e-35	3441	0.027435	0	0	3441	1.43295	1.43266e-23	2.486e-22
Metab135	ile_metab	3441	0.767121	5.13046e-34	8.28129e-33	2474	0.349591	4.90708e-06	2.26461e-05	2927	1.1837	1.58383e-30	3.5708e-29	1481	0.646891	3.48464e-10	2.38327e-09	3441	0.181583	5.63424e-16	1.49798e-15	3441	0.89461	2.76556e-08	7.03393e-08
Metab136	leu_metab	3441	1.04316	0	0	2474	0.393388	4.56557e-07	2.75958e-06	2927	1.54658	0	0	1481	1.07553	6.59234e-28	7.4467e-26	3441	0.227651	2.55777e-16	6.96516e-16	3441	2.54613	0	0
Metab137	val_metab	3441	0.747712	0	0	2474	0.143807	0.0424279	0.0737592	2927	1.17523	0	0	1481	0.927013	5.79228e-24	3.27135e-22	3441	0.186157	2.04352e-06	3.1003e-06	3441	2.17305	0	0
Metab138	phe_metab	3441	-0.029258	0.700417	0.713037	2474	0.0757718	0.509136	0.569627	2927	0.0585474	0.586897	0.600176	1481	-0.0856998	0.454797	0.503844	3441	0.187341	1.99146e-09	3.51536e-09	3441	0.184226	0.485642	0.525144
Metab139	tyr_metab	3441	-0.192983	2.69611e-05	4.0953e-05	2474	-0.0129073	0.840482	0.859498	2927	-0.227486	0.000909242	0.00120876	1481	-0.235322	0.000979142	0.00204895	3441	0.142719	0.000169376	0.000227883	3441	-0.242143	0.111243	0.1389
Metab140	ace_metab	3441	-0.0999484	0.0215876	0.0251485	2474	-0.229251	0.000275897	0.000842604	2927	-0.0665719	0.309436	0.328322	1481	0.0775375	0.249384	0.287555	3441	-0.0838619	0.0574662	0.0659301	3441	0.0906847	0.530736	0.568466
Metab141	acace_metab	3441	0.297986	1.82365e-12	4.62157e-12	2474	0.030937	0.620877	0.677866	2927	0.401485	8.41337e-11	2.11184e-10	1481	0.285229	1.6345e-06	5.41735e-06	3441	-0.035854	0.383233	0.406588	3441	0.764998	6.75282e-08	1.67637e-07
Metab142	bohbut_metab	3441	0.766658	0	0	2474	0.236348	0.000407034	0.00119467	2927	0.973654	9.36383e-37	3.5256e-35	1481	0.934337	1.68238e-23	7.5936e-22	3441	0.0210722	3.57689e-07	5.69297e-07	3441	2.05597	0	0
Metab143	crea_metab	3441	0.711353	9.4272e-15	2.6977e-14	2474	0.398075	0.00245579	0.0060327	2927	0.843182	5.852e-10	1.34908e-09	1481	0.489829	0.00034335	0.000775971	3441	0.186527	0.668565	0.686835	3441	1.27096	4.07832e-06	8.30703e-06
Metab144	alb_metab	3441	-0.0824212	0.0507063	0.0584675	2474	0.0587936	0.27275	0.348257	2927	-0.102465	0.116081	0.129233	1481	-0.162898	0.0157095	0.0262989	3441	-0.00490852	3.42877e-34	3.22897e-33	3441	-0.356609	0.00906383	0.0133015
Metab145	gp_metab	3441	0.631146	7.72531e-33	9.45632e-32	2474	0.479544	2.6176e-12	1.70065e-10	2927	0.857327	1.01046e-24	9.51083e-24	1481	0.394704	4.40113e-06	1.34378e-05	3441	0.283395	0.00773838	0.00945291	3441	1.46793	3.26339e-18	3.6838e-17
Metab146	xxl_vldl_pl_ratio	3441	-0.00347812	0.94035	0.94035	2474	-0.0162626	0.779548	0.815638	2927	0.0189284	0.787964	0.791466	1481	-0.0390234	0.622571	0.670005	3441	0.0596482	0.000707659	0.000913944	3441	-0.183008	0.228358	0.267403
Metab147	xxl_vldl_c_ratio	3441	-0.0570823	0.212327	0.230701	2474	-0.0593266	0.287168	0.36257	2927	-0.0395584	0.575228	0.590916	1481	-0.0382557	0.63448	0.679586	3441	0.0711492	0.0087502	0.0105749	3441	-0.184762	0.216164	0.254443
Metab148	xxl_vldl_ce_ratio	3441	-0.168418	0.000212812	0.000291488	2474	-0.134801	0.014071	0.028142	2927	-0.201981	0.00416452	0.00519989	1481	-0.112005	0.170664	0.206257	3441	0.0537238	1.57746e-06	2.4245e-06	3441	-0.33083	0.0274836	0.036972
Metab149	xxl_vldl_fc_ratio	3441	0.12909	0.00631514	0.00751169	2474	0.0505193	0.391271	0.467869	2927	0.205065	0.00455583	0.00562633	1481	0.0873874	0.262303	0.300916	3441	0.103514	0.00113869	0.00145432	3441	0.0690082	0.64464	0.67386
Metab150	xxl_vldl_tg_ratio	3441	0.0294632	0.498977	0.522078	2474	-0.0365231	0.482602	0.550848	2927	0.0864276	0.191467	0.205078	1481	0.0202576	0.789925	0.815174	3441	0.0659703	0.00933874	0.0111673	3441	0.0637846	0.647024	0.67386
Metab151	xl_vldl_pl_ratio	3441	0.0432447	0.365539	0.389678	2474	-0.0164205	0.763019	0.805806	2927	0.114544	0.146233	0.159655	1481	0.0814726	0.369933	0.415945	3441	0.0555014	0.205109	0.225013	3441	-0.139436	0.330076	0.36614
Metab152	xl_vldl_c_ratio	3441	-0.199379	9.23731e-05	0.000131336	2474	-0.167253	0.00640835	0.014061	2927	-0.209935	0.00436493	0.00542019	1481	-0.0228118	0.807367	0.829386	3441	-0.0274849	0.994716	0.9947	3441	-0.36498	0.0323559	0.0427627
Metab153	xl_vldl_ce_ratio	3441	-0.17482	0.000338412	0.000452551	2474	-0.12136	0.0354544	0.0635928	2927	-0.189011	0.013614	0.0161088	1481	-0.0378833	0.687099	0.718909	3441	-0.000710218	0.179795	0.198219	3441	-0.38882	0.0159531	0.021851
Metab154	xl_vldl_fc_ratio	3441	-0.0785638	0.109389	0.12423	2474	-0.098078	0.0957208	0.140473	2927	-0.0967828	0.152644	0.16506	1481	0.0163466	0.859684	0.865671	3441	-0.0237843	0.000111977	0.000153406	3441	-0.0809534	0.606419	0.637445
Metab155	xl_vldl_tg_ratio	3441	0.134181	0.00475488	0.00568573	2474	0.0371562	0.491698	0.55841	2927	0.253355	0.00152594	0.00198197	1481	0.13819	0.123614	0.156948	3441	0.0776175	0.00652964	0.00802054	3441	0.00651138	0.963076	0.967357
Metab156	l_vldl_pl_ratio	3441	0.0429811	0.369799	0.392369	2474	-0.0200858	0.702014	0.759116	2927	0.0340643	0.672729	0.681779	1481	0.114377	0.213064	0.252107	3441	0.0537841	0.325577	0.350408	3441	-0.0611352	0.656406	0.680494
Metab157	l_vldl_c_ratio	3441	-0.0709856	0.141241	0.158023	2474	-0.0524098	0.349314	0.422166	2927	-0.135437	0.0779841	0.088122	1481	0.0183728	0.850516	0.865375	3441	0.0209675	0.829852	0.841065	3441	-0.3484	0.0202147	0.0273564
Metab158	l_vldl_ce_ratio	3441	-0.156569	0.000606418	0.000792199	2474	-0.105892	0.0443414	0.0760817	2927	-0.263272	0.000229057	0.000321533	1481	-0.0511656	0.591516	0.63963	3441	-0.00658553	0.00127545	0.00161882	3441	-0.422359	0.00381234	0.005942
Metab159	l_vldl_fc_ratio	3441	0.128074	0.0146267	0.0171276	2474	0.0570657	0.339981	0.41582	2927	0.1593	0.0747774	0.084923	1481	0.150206	0.1117	0.144252	3441	0.0706173	0.0292789	0.0341097	3441	-0.0984529	0.500656	0.538801
Metab160	l_vldl_tg_ratio	3441	0.168862	0.000674037	0.00086889	2474	0.012847	0.817815	0.851734	2927	0.245229	0.00272802	0.00344432	1481	0.207643	0.0120762	0.0208338	3441	0.0443809	1.13975e-06	1.76466e-06	3441	0.224306	0.107111	0.134484
Metab161	m_vldl_pl_ratio	3441	0.0571621	0.316814	0.34175	2474	-0.174339	0.0228513	0.0430366	2927	-0.0465633	0.604454	0.615345	1481	0.264986	0.00624628	0.0112933	3441	-0.131571	8.5079e-14	1.96205e-13	3441	0.752592	4.32608e-05	8.08744e-05
Metab162	m_vldl_c_ratio	3441	-0.709401	7.94516e-33	9.45632e-32	2474	-0.268986	2.63741e-05	9.944e-05	2927	-0.96149	3.31453e-28	4.40035e-27	1481	-0.806217	1.51812e-14	3.4352e-13	3441	-0.180482	2.75456e-18	8.89471e-18	3441	-1.20038	9.43329e-13	4.09842e-12
Metab163	m_vldl_ce_ratio	3441	-0.84382	0	0	2474	-0.367212	4.62187e-08	3.86711e-07	2927	-1.15492	7.17138e-37	3.24084e-35	1481	-0.860015	1.04886e-17	3.39e-16	3441	-0.217398	8.73095e-05	0.000121056	3441	-1.39503	8.22566e-17	6.88881e-16
Metab164	m_vldl_fc_ratio	3441	0.41805	3.10246e-09	6.03966e-09	2474	0.267152	0.000720706	0.00203599	2927	0.616075	7.14247e-07	1.24126e-06	1481	0.333463	0.00723487	0.0128818	3441	0.0900168	1.10311e-15	2.86526e-15	3441	0.204124	0.192526	0.230217
Metab165	m_vldl_tg_ratio	3441	0.319476	3.88477e-12	9.5313e-12	2474	0.323305	2.3031e-07	1.73267e-06	2927	0.384676	3.86827e-08	7.67211e-08	1481	0.100914	0.166467	0.202783	3441	0.269011	1.07309e-36	1.42646e-35	3441	0.479698	0.00168696	0.00276271
Metab166	s_vldl_pl_ratio	3441	-0.294614	1.39985e-09	2.825e-09	2474	-0.0490169	0.43377	0.507938	2927	-0.467501	4.29421e-10	9.99526e-10	1481	-0.33509	2.75736e-05	7.70074e-05	3441	-0.171883	4.07376e-22	1.77062e-21	3441	-0.791384	7.95177e-08	1.95293e-07
Metab167	s_vldl_c_ratio	3441	-0.498258	8.24337e-22	4.6556e-21	2474	-0.375861	1.81283e-08	1.63624e-07	2927	-0.720341	5.57084e-20	2.51764e-19	1481	-0.323759	0.000152728	0.00035584	3441	-0.226101	7.56235e-15	1.92024e-14	3441	-0.826048	8.16712e-07	1.82814e-06
Metab168	s_vldl_ce_ratio	3441	-0.393353	2.01996e-15	6.11707e-15	2474	-0.313176	2.88984e-07	2.05519e-06	2927	-0.570835	2.58441e-15	9.11062e-15	1481	-0.232305	0.00431426	0.00812518	3441	-0.16777	3.30794e-22	1.4659e-21	3441	-0.59767	0.000135679	0.000243361
Metab169	s_vldl_fc_ratio	3441	-0.623358	1.51315e-18	5.88379e-18	2474	-0.0990547	0.309938	0.386995	2927	-0.923335	2.5823e-17	1.04121e-16	1481	-0.612438	1.06437e-07	4.69725e-07	3441	-0.300812	1.5126e-32	1.31515e-31	3441	-1.72624	2.60419e-14	1.27739e-13
Metab170	s_vldl_tg_ratio	3441	0.574205	4.03801e-27	3.38163e-26	2474	0.43226	2.94994e-09	4.76214e-08	2927	0.753096	6.07188e-21	3.26624e-20	1481	0.338234	3.20555e-05	8.56141e-05	3441	0.262887	2.41499e-35	2.48086e-34	3441	0.946037	5.56971e-09	1.51665e-08
Metab171	xs_vldl_pl_ratio	3441	-0.952138	0	0	2474	-0.430707	2.49631e-06	1.20213e-05	2927	-1.34771	9.0602e-32	2.55945e-30	1481	-0.800403	2.91225e-12	3.86859e-11	3441	-0.357439	7.17889e-26	4.16014e-25	3441	-2.01602	7.77612e-22	1.25591e-20
Metab172	xs_vldl_c_ratio	3441	-0.3818	9.28287e-16	2.99611e-15	2474	-0.439123	2.57349e-10	5.8082e-09	2927	-0.52071	4.38431e-13	1.30247e-12	1481	-0.150048	0.025373	0.0389222	3441	-0.234547	3.1352e-18	9.97901e-18	3441	-1.01486	4.70302e-11	1.51743e-10
Metab173	xs_vldl_ce_ratio	3441	-0.36592	1.36403e-15	4.32901e-15	2474	-0.372634	1.03275e-08	1.14076e-07	2927	-0.496848	7.50787e-13	2.17597e-12	1481	-0.18249	0.00593046	0.0109744	3441	-0.194884	8.31381e-23	3.91451e-22	3441	-1.02541	1.24424e-11	4.5941e-11
Metab174	xs_vldl_fc_ratio	3441	-0.250405	4.13336e-07	7.12504e-07	2474	-0.400773	1.12134e-07	8.72828e-07	2927	-0.395808	4.18006e-07	7.43843e-07	1481	-0.012068	0.841515	0.860554	3441	-0.20648	1.3327e-36	1.58557e-35	3441	-0.525118	0.000459251	0.000786293
Metab175	xs_vldl_tg_ratio	3441	0.597474	7.34179e-33	9.45632e-32	2474	0.482989	9.89487e-13	1.70065e-10	2927	0.792927	8.13948e-25	8.362e-24	1481	0.359092	3.77584e-06	1.17025e-05	3441	0.276732	1.85818e-38	4.19908e-37	3441	1.19087	5.12664e-14	2.46677e-13
Metab176	idl_pl_ratio	3441	-0.386552	2.71437e-07	4.71123e-07	2474	-0.474117	1.21054e-05	4.972e-05	2927	-0.552595	1.32235e-06	2.22627e-06	1481	-0.0291222	0.650773	0.693748	3441	-0.294202	5.15203e-17	1.53204e-16	3441	-1.01939	2.39899e-10	7.232e-10
Metab177	idl_c_ratio	3441	-0.751979	5.46622e-06	8.70577e-06	2474	-1.56137	3.72491e-08	3.23354e-07	2927	-3.65192	5.41982e-29	8.74943e-28	1481	-0.331585	0.171968	0.206727	3441	-0.153912	2.39734e-09	4.1994e-09	3441	-0.78835	7.44881e-09	1.98082e-08
Metab178	idl_ce_ratio	3441	-0.589224	0.000182141	0.000254098	2474	-0.303166	0.181801	0.24603	2927	-1.83381	3.714e-13	1.11795e-12	1481	-0.112405	0.333149	0.376459	3441	-0.111904	3.82404e-37	5.4014e-36	3441	-0.664033	9.92625e-07	2.15787e-06
Metab179	idl_fc_ratio	3441	-0.642695	4.87392e-13	1.31026e-12	2474	-0.634518	5.29796e-07	2.92146e-06	2927	-1.09202	2.98415e-13	9.10108e-13	1481	-0.134595	0.0980785	0.128871	3441	-0.240513	7.18967e-15	1.84652e-14	3441	-1.00988	5.22252e-13	2.40759e-12
Metab180	idl_tg_ratio	3441	0.782336	0	0	2474	0.50402	2.18936e-11	8.249e-10	2927	0.932867	1.96159e-29	3.69133e-28	1481	0.548267	1.42236e-12	2.29229e-11	3441	0.164505	1.08351e-07	1.77525e-07	3441	1.71636	9.34403e-27	1.75903e-25
Metab181	l_ldl_pl_ratio	3441	0.419121	2.34526e-16	7.81029e-16	2474	0.196399	0.00684008	0.014864	2927	0.589768	2.77349e-14	8.94314e-14	1481	0.335458	2.04892e-05	5.86456e-05	3441	0.115752	2.05423e-19	7.48716e-19	3441	1.00822	2.64237e-10	7.85053e-10
Metab182	l_ldl_c_ratio	3441	-0.397798	8.73488e-09	1.64415e-08	2474	-0.519331	9.0692e-07	4.65868e-06	2927	-0.565222	1.47264e-07	2.67919e-07	1481	-0.0790453	0.232974	0.271283	3441	-0.225192	4.88584e-06	7.36157e-06	3441	-0.902512	3.90812e-11	1.3189e-10
Metab183	l_ldl_ce_ratio	3441	-0.680421	3.87989e-32	4.3844e-31	2474	-0.249635	0.00180853	0.00469801	2927	-0.903973	9.84812e-25	9.51083e-24	1481	-0.621958	1.00209e-11	1.07619e-10	3441	-0.0626478	2.46678e-38	4.66125e-37	3441	-1.76785	1.17214e-27	2.40382e-26
Metab184	l_ldl_fc_ratio	3441	-1.02271	0	0	2474	-0.548477	5.58889e-09	8.31963e-08	2927	-1.34629	1.18752e-35	3.842e-34	1481	-0.75884	5.51981e-13	1.01874e-11	3441	-0.196509	0.00378556	0.00475353	3441	-2.06421	0	0
Metab185	l_ldl_tg_ratio	3441	0.848838	0	0	2474	0.491318	1.4384e-10	4.633e-09	2927	0.934182	9.98928e-29	1.50516e-27	1481	0.548704	3.53208e-12	4.43211e-11	3441	0.114548	1.5425e-16	4.41415e-16	3441	1.71992	4.41748e-29	9.9892e-28
Metab186	m_ldl_pl_ratio	3441	0.619689	2.0187e-27	1.75585e-26	2474	0.351158	5.35641e-06	2.42272e-05	2927	0.79278	3.79156e-20	1.82243e-19	1481	0.425323	1.07514e-06	3.75508e-06	3441	0.198731	1.28374e-18	4.20557e-18	3441	1.43001	1.3815e-15	8.20737e-15
Metab187	m_ldl_c_ratio	3441	-0.843374	8.89694e-39	1.54723e-37	2474	-0.467128	1.42824e-08	1.469e-07	2927	-1.08793	1.08967e-28	1.53963e-27	1481	-0.560234	2.75889e-09	1.5594e-08	3441	-0.196956	2.70172e-08	4.59137e-08	3441	-1.82734	1.01041e-30	2.85325e-29
Metab188	m_ldl_ce_ratio	3441	-0.673874	1.38243e-18	5.47158e-18	2474	-0.366797	8.9653e-05	0.00030257	2927	-0.990816	4.41608e-17	1.75249e-16	1481	-0.324443	0.00151512	0.00303023	3441	-0.126405	0.317784	0.34365	3441	-1.25637	9.25961e-16	5.97931e-15
Metab189	m_ldl_fc_ratio	3441	0.19327	0.000676658	0.00086889	2474	0.0643835	0.422688	0.497539	2927	0.327197	8.78607e-05	0.000132436	1481	0.154867	0.0821563	0.111608	3441	-0.0266627	2.744e-08	4.62794e-08	3441	0.400471	0.0403477	0.0527086
Metab190	m_ldl_tg_ratio	3441	0.744882	0	0	2474	0.304679	2.1071e-05	8.08237e-05	2927	0.865345	9.2373e-31	2.32027e-29	1481	0.641918	1.03615e-18	3.91733e-17	3441	0.102966	8.74423e-09	1.49708e-08	3441	1.9616	0	0
Metab191	s_ldl_pl_ratio	3441	0.575622	5.14577e-29	5.06043e-28	2474	0.264404	0.000204668	0.00063363	2927	0.74591	7.50885e-22	4.84931e-21	1481	0.49168	8.18995e-10	5.1415e-09	3441	0.133282	5.16753e-27	3.4352e-26	3441	1.32294	1.04032e-15	6.52889e-15
Metab192	s_ldl_c_ratio	3441	-0.855555	0	0	2474	-0.476146	7.20167e-09	8.56421e-08	2927	-1.11016	6.49682e-30	1.33545e-28	1481	-0.580895	6.06174e-10	3.91303e-09	3441	-0.234418	1.22458e-17	3.74122e-17	3441	-1.88675	2.49536e-33	8.07143e-32
Metab193	s_ldl_ce_ratio	3441	-0.883986	1.60908e-21	8.66333e-21	2474	-0.499561	1.63193e-05	6.35138e-05	2927	-1.36135	2.50587e-21	1.45451e-20	1481	-0.399236	0.000899756	0.00190042	3441	-0.175921	0.00482828	0.00596245	3441	-1.31772	3.9198e-18	4.21867e-17
Metab194	s_ldl_fc_ratio	3441	0.16613	0.00706653	0.00836144	2474	-0.0265188	0.767238	0.806492	2927	0.288474	0.00121134	0.00159164	1481	0.194093	0.0411192	0.0599544	3441	-0.0833117	3.23256e-18	1.0148e-17	3441	0.409356	0.0537364	0.0686126
Metab195	s_ldl_tg_ratio	3441	0.614043	7.47669e-34	1.12699e-32	2474	0.391045	4.07392e-07	2.62806e-06	2927	0.614119	2.01252e-21	1.19542e-20	1481	0.387603	4.96806e-12	5.6161e-11	3441	0.163529	5.23962e-17	1.53797e-16	3441	1.6069	1.15502e-29	2.91289e-28
Metab196	xl_hdl_pl_ratio	3441	-0.152175	0.000809844	0.0010168	2474	0.0441766	0.469574	0.538699	2927	-0.274704	6.0475e-05	9.23851e-05	1481	-0.322783	2.89371e-05	7.96512e-05	3441	-0.0765467	8.02298e-16	2.10837e-15	3441	-0.653926	1.62308e-05	3.18365e-05
Metab197	xl_hdl_c_ratio	3441	0.360968	2.03151e-15	6.11707e-15	2474	-0.0219855	0.741784	0.794517	2927	0.432389	8.94597e-11	2.22275e-10	1481	0.437561	2.09394e-10	1.53826e-09	3441	0.110781	0.812033	0.826631	3441	0.991946	8.95031e-11	2.80931e-10
Metab198	xl_hdl_ce_ratio	3441	0.240399	1.04274e-09	2.11748e-09	2474	-0.0407196	0.504312	0.568683	2927	0.26083	2.41016e-06	4.00485e-06	1481	0.273711	5.79345e-07	2.18467e-06	3441	0.00825579	3.77176e-05	5.39539e-05	3441	0.654198	1.83265e-06	3.82944e-06
Metab199	xl_hdl_fc_ratio	3441	-0.387837	2.60934e-18	9.99763e-18	2474	0.0363108	0.555789	0.61876	2927	-0.527526	7.90925e-17	3.02993e-16	1481	-0.752975	4.38421e-15	1.09987e-13	3441	-0.0811676	1.19524e-09	2.14341e-09	3441	-1.19445	8.70966e-17	7.03021e-16
Metab200	xl_hdl_tg_ratio	3441	0.15453	9.97927e-05	0.000140967	2474	0.182171	0.00178706	0.00469623	2927	0.161882	0.00527334	0.00647704	1481	0.0256973	0.671154	0.708788	3441	0.122681	0.000472281	0.000613447	3441	0.345867	0.0129924	0.0182378
Metab201	l_hdl_pl_ratio	3441	-0.166136	1.15026e-05	1.78014e-05	2474	-0.00170711	0.975545	0.975545	2927	-0.249687	4.80504e-06	7.67127e-06	1481	-0.255662	6.00755e-05	0.000152613	3441	-0.0774458	1.99965e-11	3.96491e-11	3441	-0.537829	9.3234e-05	0.000169865
Metab202	l_hdl_c_ratio	3441	-0.14294	0.000282225	0.000383029	2474	-0.0939763	0.0842006	0.128577	2927	-0.20878	0.000270455	0.000377301	1481	-0.154111	0.0147643	0.0252782	3441	-0.139209	3.00597e-08	5.03227e-08	3441	-0.382448	0.00732425	0.0109621
Metab203	l_hdl_ce_ratio	3441	-0.132112	0.000641742	0.000833527	2474	-0.061984	0.255587	0.330072	2927	-0.198415	0.000392294	0.000537324	1481	-0.163953	0.0083138	0.0145653	3441	-0.117332	3.48838e-21	1.43325e-20	3441	-0.363581	0.00970578	0.0141517
Metab204	l_hdl_fc_ratio	3441	-0.0843484	0.0662728	0.0760287	2474	0.159985	0.00966698	0.0198613	2927	-0.249452	0.000300466	0.000416597	1481	-0.365946	2.32917e-06	7.52257e-06	3441	0.0183732	3.50202e-14	8.24429e-14	3441	-0.486699	0.00128708	0.00217074
Metab205	l_hdl_tg_ratio	3441	0.2475	3.7837e-09	7.30154e-09	2474	0.0796094	0.159465	0.217188	2927	0.287472	4.45857e-06	7.19971e-06	1481	0.264499	0.000108635	0.000261186	3441	0.118263	0.00020471	0.000273741	3441	0.807847	6.11055e-09	1.64388e-08
Metab206	m_hdl_pl_ratio	3441	0.611358	5.39937e-33	7.6275e-32	2474	0.143347	0.0487974	0.0816905	2927	0.693962	4.16382e-21	2.29307e-20	1481	0.620015	2.10254e-15	5.9325e-14	3441	0.0642486	2.95834e-26	1.80678e-25	3441	1.18953	2.34933e-17	2.21292e-16
Metab207	m_hdl_c_ratio	3441	0.0183324	0.669026	0.684162	2474	0.193674	0.000642675	0.00183854	2927	-0.0942651	0.149279	0.162198	1481	-0.201452	0.00356516	0.00688655	3441	0.0275071	0.291433	0.318147	3441	-0.263851	0.0609771	0.0774204
Metab208	m_hdl_ce_ratio	3441	-0.451587	1.30569e-11	2.99051e-11	2474	-0.151028	0.0444371	0.0760817	2927	-0.372426	0.000156536	0.000225332	1481	-0.435534	6.84943e-05	0.000172011	3441	-0.166342	2.96054e-21	1.23923e-20	3441	-1.04509	1.90691e-14	9.81045e-14
Metab209	m_hdl_fc_ratio	3441	-0.272032	1.81743e-10	3.80852e-10	2474	-0.0119074	0.849822	0.865134	2927	-0.350538	1.99141e-09	4.32442e-09	1481	-0.385207	1.53608e-07	6.44519e-07	3441	-0.169682	3.72092e-07	5.88074e-07	3441	-0.987776	1.38868e-11	4.98635e-11
Metab210	m_hdl_tg_ratio	3441	0.190287	1.41639e-05	2.18313e-05	2474	0.306422	5.58069e-07	3.00257e-06	2927	0.189397	0.00349263	0.00438519	1481	-0.0126404	0.853888	0.865375	3441	0.254687	1.81882e-07	2.95751e-07	3441	0.368212	0.0136864	0.0189763
Metab211	s_hdl_pl_ratio	3441	0.411931	1.02945e-13	2.80458e-13	2474	0.230007	0.00183357	0.00470893	2927	0.538709	1.70324e-10	4.13118e-10	1481	0.32488	0.000251259	0.000579434	3441	0.130187	1.97792e-30	1.54148e-29	3441	0.485017	0.00792592	0.0117846
Metab212	s_hdl_c_ratio	3441	-0.601695	2.53069e-23	1.54535e-22	2474	-0.406171	4.89503e-07	2.7685e-06	2927	-0.785522	1.39365e-17	5.71164e-17	1481	-0.35483	8.42131e-05	0.000209112	3441	-0.267832	1.05357e-26	6.61678e-26	3441	-1.15874	4.77604e-11	1.52152e-10
Metab213	s_hdl_ce_ratio	3441	-0.655386	5.42305e-19	2.35562e-18	2474	-0.436676	1.03581e-05	4.35259e-05	2927	-0.951535	4.73513e-17	1.84697e-16	1481	-0.306357	0.00403125	0.00772087	3441	-0.247231	0.000974619	0.00125147	3441	-1.06608	4.62453e-09	1.27332e-08
Metab214	s_hdl_fc_ratio	3441	0.404587	0.000307089	0.000413108	2474	0.063775	0.664868	0.722405	2927	0.796254	7.57983e-06	1.18964e-05	1481	0.701518	0.000116489	0.000277121	3441	-0.187333	0	0	3441	-0.0771391	0.832323	0.851154
Metab215	s_hdl_tg_ratio	3441	0.538362	9.75675e-30	1.05036e-28	2474	0.369251	5.88613e-09	8.31963e-08	2927	0.644632	1.43175e-19	6.33686e-19	1481	0.370943	1.01715e-06	3.65905e-06	3441	0.281641	0.000154051	0.000208543	3441	1.25703	1.68e-16	1.2656e-15
Metab216	dha_fa_ratio	3441	-0.319221	4.91551e-11	1.04898e-10	2474	-0.162253	0.00409796	0.00964729	2927	-0.520331	9.21513e-13	2.60465e-12	1481	-0.252641	0.00195959	0.0038848	3441	-0.19748	3.2357e-38	5.62566e-37	3441	-1.13397	2.49865e-13	1.17708e-12
Metab217	la_fa_ratio	3441	-0.457454	3.87476e-17	1.3054e-16	2474	-0.521624	3.01434e-12	1.70065e-10	2927	-0.492754	1.90481e-09	4.2098e-09	1481	-0.12801	0.0898305	0.118723	3441	-0.204664	3.31249e-07	5.3086e-07	3441	-0.733807	1.42666e-06	3.02037e-06
Metab218	ω-3_fa_ratio	3441	-0.0426045	0.317556	0.34175	2474	0.0722392	0.208166	0.276738	2927	-0.0892261	0.167066	0.179795	1481	-0.119709	0.0778046	0.106569	3441	-0.0962581	4.30412e-38	6.94789e-37	3441	-0.44292	0.00168021	0.00276271
Metab219	ω-6_fa_ratio	3441	-0.456273	2.02939e-24	1.39024e-23	2474	-0.434896	2.01467e-12	1.70065e-10	2927	-0.526877	3.98116e-15	1.38382e-14	1481	-0.221207	0.00100456	0.00208285	3441	-0.271083	0	0	3441	-1.03028	8.3749e-12	3.1527e-11
Metab220	pufa_fa_ratio	3441	-0.436409	3.28064e-23	1.95074e-22	2474	-0.389321	2.23649e-10	5.62489e-09	2927	-0.505676	9.91619e-15	3.39685e-14	1481	-0.233378	0.000493574	0.00108299	3441	-0.278465	7.75041e-24	3.98068e-23	3441	-1.0683	9.84291e-13	4.19592e-12
Metab221	mufa_fa_ratio	3441	0.292259	3.72673e-11	8.10558e-11	2474	0.300231	2.1548e-06	1.0563e-05	2927	0.290606	4.20449e-06	6.87826e-06	1481	0.116626	0.0841689	0.113227	3441	0.207116	0.742697	0.759503	3441	0.621438	2.81576e-05	5.311e-05
Metab222	sfa_fa_ratio	3441	0.162137	0.000202856	0.000279545	2452	0.235946	5.88012e-05	0.000208615	2927	0.164393	0.0121854	0.0144943	1481	-0.00505079	0.941205	0.941205	3441	0.0127265	7.67553e-34	6.9391e-33	3441	-0.0206001	0.885558	0.899975
Metab223	apob_apoa1_ratio	3441	0.230406	5.58025e-07	9.4818e-07	2452	0.137786	0.0278811	0.0520755	2927	0.268333	0.000119569	0.000176618	1481	0.164725	0.0248905	0.0385291	3441	0.224029	0	0	3441	0.647755	1.92813e-05	3.76017e-05
Metab224	tg_pg_ratio	3441	0.492592	7.21802e-24	4.79918e-23	2452	0.412693	8.24764e-10	1.695e-08	2927	0.606434	1.63461e-16	6.03902e-16	1481	0.265711	0.000517264	0.00112405	3441	0.32668	4.47451e-10	8.28975e-10	3441	1.01997	2.70697e-10	7.95403e-10
Metab225	ω-6_ω-3_ratio	3441	0.240618	2.4549e-09	4.81478e-09	2452	0.161854	0.00439637	0.0101386	2927	0.302787	3.08121e-07	5.56864e-07	1481	0.169227	0.00619875	0.0112933	3441	0.130209	2.00549e-27	1.41603e-26	3441	0.546896	8.0395e-05	0.000147727
Metab226	pufa_mufa_ratio	3441	-0.375657	1.53089e-17	5.48857e-17	2452	-0.358382	1.05798e-08	1.14076e-07	2927	-0.405293	2.24563e-10	5.40957e-10	1481	-0.180455	0.0746321	0.131772	3441	-0.248605	1.03454e-05	1.52882e-05	3441	-0.865037	7.96558e-09	2.09444e-08
An ordinal logistic regression model was used to identify metabolite measures associated with overall GMS, while the logistic regression model was used to identify metabolite measures associated with NGM vs. prediabetes, NGM vs. type 2 diabetes, or prediabetes vs. type 2 diabetes (STATA package ologit). The model was performed with the adjustments of age (years, continuous), sex (male or female),…

## Sheet: Table S5
Table S5 Metabolite measures mediated between MED and GMS
Glucose Metabolism Status
Metabolites	indirect effect	indirect P	direct effect	direct P	total effect	total P	Sobel Test P	Sobel Test P-fdr	Proportion of total effect that is mediated
ldl_c_metab	-0.014854	6.7e-06	-0.027687	0.000142	-0.042541	8.7e-08	6.733e-06	1.8844e-05	0.349158
apoa1_metab	-0.006687	1.6e-05	-0.035854	4.9e-06	-0.042541	8.7e-08	1.634e-05	3.26e-05	0.157178
unsatdeg_metab	-0.001875	0.022509	-0.040666	3.5e-07	-0.042541	8.7e-08	0.0441081	0.0441	0.144076
dha_metab	-0.010945	0.0177	-0.031596	2.1e-05	-0.042541	8.7e-08	0.026499	0.0285385	0.257284
ω-3_metab	-0.037154	1.2e-06	-0.005387	0.0141	-0.042541	8.7e-08	1.2e-06	4.2e-06	0.12663
ile_metab	-0.012899	1.4e-05	-0.029642	6.5e-05	-0.042541	8.7e-08	1.354e-05	3.15e-05	0.303198
m_ldl_pl_ratio	-0.018079	5.9e-07	-0.024462	0.000604	-0.042541	8.7e-08	5.869e-07	4.109e-06	0.425031
s_ldl_c_ratio	-0.016413	8.9e-07	-0.026128	0.000324	-0.042541	8.7e-08	8.901e-07	4.15333e-06	0.385651
dha_fa_ratio	-0.008453	0.00055	-0.034088	7.1e-06	-0.042541	8.7e-08	0.00054955	0.000641667	0.198706
la_fa_ratio	-0.004995	0.000379	-0.037546	1.8e-06	-0.042541	8.7e-08	0.00037882	0.000482364	0.11742
ω-6_fa_ratio	-0.005872	0.00014	-0.036669	2.9e-06	-0.042541	8.7e-08	0.00014014	0.000196	0.137988
pufa_fa_ratio	-0.008419	1.7e-07	-0.034122	1.5e-05	-0.042541	8.7e-08	1.683e-07	2.352e-06	0.197946
ω-6_ω-3_ratio	-0.012266	4.2e-05	-0.030275	4.3e-05	-0.042541	8.7e-08	4.168e-05	7.2975e-05	0.288331
pufa_mufa_ratio	-0.004864	4.8e-05	-0.037677	1.9e-06	-0.042541	8.7e-08	4.841e-05	7.52889e-05	0.114329
NGM vs. Prediabetes
Metabolites	indirect effect	indirect P	direct effect	direct P	total effect	total P	Sobel Test P	Sobel Test P-fdr	Proportion of total effect that is mediated
ldl_c_metab	-0.010199	0.198	-0.020275	0.003746	-0.030475	4.7e-05	0.19849	0.213231	0.334685
apoa1_metab	-0.009276	2.2e-06	-0.021198	0.00358	-0.030475	4.7e-05	2.195e-06	1.50267e-05	0.304399
unsatdeg_metab	-0.025209	0.045358	-0.005265	0.27564	-0.030475	4.7e-05	0.0453581	0.0577818	0.176948
dha_metab	-0.008283	0.001242	-0.022191	0.001656	-0.030475	4.7e-05	0.00124228	0.001736	0.27183
ω-3_metab	-0.005163	4.9e-05	-0.025311	0.004907	-0.030475	4.7e-05	4.939e-05	0.000121	0.169444
ile_metab	-0.011403	6.1e-05	-0.019071	0.006126	-0.030475	4.7e-05	6.053e-05	0.000121	0.374191
m_ldl_pl_ratio	-0.010657	0.19056	-0.019817	0.000412	-0.030475	4.7e-05	0.190561	0.213231	0.349704
s_ldl_c_ratio	-0.011983	2.1e-05	-0.018491	0.008017	-0.030475	4.7e-05	2.063e-05	7.21e-05	0.393229
dha_fa_ratio	-0.008051	0.00083	-0.022423	0.001615	-0.030475	4.7e-05	0.00083037	0.00129111	0.264202
la_fa_ratio	-0.006967	0.271	-0.023507	0.001217	-0.030475	4.7e-05	0.27075	0.271	0.228617
ω-6_fa_ratio	-0.008253	5.4e-05	-0.022221	0.002138	-0.030475	4.7e-05	5.41e-05	0.000121	0.270818
pufa_fa_ratio	-0.011783	7.9e-09	-0.018691	0.010281	-0.030475	4.7e-05	7.87e-09	1.1018e-07	0.386655
ω-6_ω-3_ratio	-0.008616	0.00064	-0.021858	0.001995	-0.030475	4.7e-05	0.00064028	0.00112	0.282734
pufa_mufa_ratio	-0.008248	3.2e-06	-0.022226	0.002412	-0.030475	4.7e-05	3.22e-06	1.50267e-05	0.270651
NGM vs. type 2 diabetes
Metabolites	indirect effect	indirect P	direct effect	direct P	total effect	total P	Sobel Test P	Sobel Test P-fdr	Proportion of total effect that is mediated
ldl_c_metab	-0.020907	5.9e-07	-0.028314	0.0005	-0.049221	6e-08	5.892e-07	4.123e-06	0.424764
apoa1_metab	-0.008044	3.7e-05	-0.041177	4e-06	-0.049221	6e-08	3.663e-05	0.00010248	0.163435
unsatdeg_metab	-0.001386	0.088368	-0.047841	1.5e-07	-0.049221	6e-08	0.088368	0.0952	0.0280275
dha_metab	-0.016012	1.9e-05	-0.033209	6.7e-05	-0.049221	6e-08	1.93e-05	6.755e-05	0.325311
ω-3_metab	-0.008712	0.00204	-0.040509	2.9e-06	-0.049221	6e-08	0.00204009	0.00317333	0.176995
ile_metab	-0.012448	0.00049	-0.036773	1.2e-05	-0.049221	6e-08	0.0004905	0.000982	0.252893
m_ldl_pl_ratio	-0.022887	4.2e-07	-0.026334	0.000925	-0.049221	6e-08	4.207e-07	4.123e-06	0.46498
s_ldl_c_ratio	-0.020675	0.045	-0.028546	0.000485	-0.049221	6e-08	0.04467	0.05215	0.419933
dha_fa_ratio	-0.011745	0.000158	-0.037476	1.3e-05	-0.049221	6e-08	0.00015777	0.000368667	0.238612
la_fa_ratio	-0.004371	0.004864	-0.044854	5.9e-07	-0.049221	6e-08	0.00486393	0.00618545	0.088807
ω-6_fa_ratio	-0.005066	0.003183	-0.044155	8.1e-07	-0.049221	6e-08	0.00318348	0.004452	0.102931
pufa_fa_ratio	-0.007838	0.12	-0.041383	4.1e-06	-0.049221	6e-08	0.1163	0.116	0.159232
ω-6_ω-3_ratio	-0.017786	3.7e-06	-0.031435	0.000151	-0.049221	6e-08	3.656e-06	1.708e-05	0.361355
pufa_mufa_ratio	-0.004255	0.000821	-0.044966	6.6e-07	-0.049221	6e-08	0.00082056	0.00143675	0.0864391
Prediabetes vs. type 2 diabetes
Metabolites	indirect effect	indirect P	direct effect	direct P	total effect	total P	Sobel Test P	Sobel Test P-fdr	Proportion of total effect that is mediated
ldl_c_metab	-0.009651	0.000425	-0.015016	0.034963	-0.024666	0.001116	0.00042517	0.00198333	0.391258
apoa1_metab	-0.005494	0.001087	-0.019173	0.01002	-0.024666	0.001116	0.00108743	0.00254333	0.222719
unsatdeg_metab	-0.000291	0.674364	-0.024376	0.001341	-0.024666	0.001116	0.674364	0.674	0.0117846
dha_metab	-0.006566	0.004146	-0.018101	0.012633	-0.024666	0.001116	0.00414608	0.0083	0.266175
ω-3_metab	-0.001978	0.200673	-0.022689	0.002227	-0.024666	0.001116	0.200673	0.216462	0.0801765
ile_metab	-0.008894	0.00064	-0.015773	0.027786	-0.024666	0.001116	0.00063965	0.00224	0.360654
m_ldl_pl_ratio	-0.011691	2.5e-05	-0.012976	0.069011	-0.024666	0.001116	2.534e-05	0.0003542	0.473978
s_ldl_c_ratio	-0.008884	0.000183	-0.015783	0.029795	-0.024666	0.001116	0.00018285	0.001281	0.360149
dha_fa_ratio	-0.003851	0.020041	-0.020816	0.004927	-0.024666	0.001116	0.0200405	0.0326667	0.15405
la_fa_ratio	-0.001135	0.091986	-0.023532	0.001888	-0.024666	0.001116	0.0919863	0.117091	0.0458155
ω-6_fa_ratio	-0.001453	0.056089	-0.023214	0.0560885	-0.024666	0.001116	0.0560885	0.07854	0.058916
pufa_fa_ratio	-0.002379	0.021009	-0.022288	0.003239	-0.024666	0.001116	0.0210085	0.0326667	0.0932304
ω-6_ω-3_ratio	-0.008392	0.001011	-0.016275	0.023442	-0.024666	0.001116	0.00101134	0.00254333	0.34014
pufa_mufa_ratio	-0.000973	0.182	-0.023694	0.00182	-0.024666	0.001116	0.201203	0.216462	0.0394342
An mediation analysis was used to examine whether the metabolite measures that were both associated with dietary patterns and GMS are potential mediators. The significance of the mediated effects was assessed using Sobel-Goodman mediation Test (STATA package sgmediation). The model was performed with the adjustments of age (years, continuous), sex (male or female), BMI (kg/m2, continuous), level …

## Sheet: Table S6
Table S6 Metabolite measures mediated between DASH and GMS
Glucose Metabolism Status
Metabolites	indirect effect	indirect P	direct effect	direct P	total effect	total P	Sobel Test P	Sobel Test P-fdr	Proportion of total effect that is mediated
ldl_c_metab	-0.003102	0.009207	-0.008754	0.000873	-0.011856	3.9e-05	0.00920708	0.012894	0.261663
apoa1_metab	-0.001164	0.029998	-0.010693	0.000163	-0.011856	3.9e-05	0.0299976	0.0323077	0.0981407
unsatdeg_metab	-0.000654	0.019079	-0.011202	0.000106	-0.011856	3.9e-05	0.0190787	0.0243091	0.0551734
dha_metab	-0.002761	0.008933	-0.009096	0.000713	-0.011856	3.9e-05	0.00893316	0.012894	0.23282
ω-3_metab	-0.001643	0.038907	-0.010214	0.000232	-0.011856	3.9e-05	0.0389066	0.0389	0.13855
ile_metab	-0.006177	1.4e-08	-0.005679	0.035127	-0.011856	3.9e-05	1.41e-08	1.974e-07	0.520995
m_ldl_pl_ratio	-0.005198	7.2e-05	-0.006658	0.009851	-0.011856	3.9e-05	7.233e-05	0.0001687	0.438451
s_ldl_c_ratio	-0.005413	7.8e-06	-0.006443	0.014353	-0.011856	3.9e-05	7.752e-06	3.2935e-05	0.45657
dha_fa_ratio	-0.002944	0.000916	-0.008912	0.001199	-0.011856	3.9e-05	0.00091631	0.001603	0.248326
la_fa_ratio	-0.001753	0.00059	-0.010103	0.000389	-0.011856	3.9e-05	0.00058995	0.00118	0.14788
ω-6_fa_ratio	-0.002404	2.4e-05	-0.009452	0.000885	-0.011856	3.9e-05	2.45e-05	6.86e-05	0.202776
pufa_fa_ratio	-0.003002	2.8e-07	-0.008855	0.001898	-0.011856	3.9e-05	2.821e-07	1.974e-06	0.253162
ω-6_ω-3_ratio	-0.002358	0.029068	-0.009499	0.000386	-0.011856	3.9e-05	0.0290676	0.0323077	0.198872
pufa_mufa_ratio	-0.002011	9.4e-06	-0.009846	0.000607	-0.011856	3.9e-05	9.41e-06	3.2935e-05	0.169571
NGM vs. Prediabetes
Metabolites	indirect effect	indirect P	direct effect	direct P	total effect	total P	Sobel Test P	Sobel Test P-fdr	Proportion of total effect that is mediated
ldl_c_metab	-0.002467	0.011233	-0.008769	0.00043	-0.011236	2.6e-05	0.11233	0.151455	0.219568
apoa1_metab	-0.001677	0.013368	-0.009558	0.00022	-0.011236	2.6e-05	0.0133683	0.02345	0.149296
unsatdeg_metab	-0.001229	0.237	-0.010007	0.000177	-0.011236	2.6e-05	0.23681	0.2765	0.109362
dha_metab	-0.002344	0.010189	-0.008891	0.000404	-0.011236	2.6e-05	0.0101887	0.0204	0.208647
ω-3_metab	-0.001663	0.03409	-0.009573	0.000179	-0.011236	2.6e-05	0.0340896	0.0530444	0.148
ile_metab	-0.005912	8.5e-09	-0.005324	0.032489	-0.011236	2.6e-05	8.523e-09	5.964e-08	0.526188
m_ldl_pl_ratio	-0.003598	0.119	-0.007638	0.002357	-0.011236	2.6e-05	0.11906	0.151455	0.320191
s_ldl_c_ratio	-0.004427	0.4044	-0.006809	0.006206	-0.011236	2.6e-05	0.4044	0.428	0.394001
dha_fa_ratio	-0.002873	0.000823	-0.008363	0.000976	-0.011236	2.6e-05	0.0008227	0.00192033	0.255695
la_fa_ratio	-0.002809	0.43	-0.008427	0.001157	-0.011236	2.6e-05	0.4283	0.428	0.249993
ω-6_fa_ratio	-0.003578	1.2e-06	-0.007658	0.003052	-0.011236	2.6e-05	1.243e-06	4.34e-06	0.318434
pufa_fa_ratio	-0.004275	4.6e-09	-0.006961	0.007386	-0.011236	2.6e-05	4.587e-09	5.964e-08	0.380491
ω-6_ω-3_ratio	-0.001903	0.03357	-0.009332	0.000211	-0.011236	2.6e-05	0.000335695	0.0009408	0.169391
pufa_mufa_ratio	-0.003641	2.1e-08	-0.007594	0.003726	-0.011236	2.6e-05	2.084e-08	9.70667e-08	0.324095
NGM vs. type 2 diabetes
Metabolites	indirect effect	indirect P	direct effect	direct P	total effect	total P	Sobel Test P	Sobel Test P-fdr	Proportion of total effect that is mediated
ldl_c_metab	-0.004237	0.005151	-0.009092	0.002011	-0.013329	5.4e-05	0.0515069	0.0721	0.317892
apoa1_metab	-0.001735	0.013217	-0.011629	0.00033	-0.013329	5.4e-05	0.0013217	0.003	0.127549
unsatdeg_metab	-0.000496	0.074731	-0.012833	0.000106	-0.013329	5.4e-05	0.0747311	0.08715	0.0372031
dha_metab	-0.003836	0.004736	-0.009492	0.001668	-0.013329	5.4e-05	0.00473629	0.008295	0.287811
ω-3_metab	-0.002546	0.013086	-0.010783	0.000611	-0.013329	5.4e-05	0.0130859	0.0203778	0.191005
ile_metab	-0.007246	4.1e-08	-0.006089	0.046749	-0.013329	5.4e-05	4.076e-08	5.712e-07	0.5432
m_ldl_pl_ratio	-0.005994	0.259	-0.007334	0.010882	-0.013329	5.4e-05	0.25936	0.259	0.449746
s_ldl_c_ratio	-0.006355	1.9e-05	-0.006973	0.018819	-0.013329	5.4e-05	1.93e-05	9.00667e-05	0.476822
dha_fa_ratio	-0.003841	0.000681	-0.009488	0.002332	-0.013329	5.4e-05	0.00068057	0.0019068	0.288161
la_fa_ratio	-0.001876	0.1139	-0.011453	0.000454	-0.013329	5.4e-05	0.113855	0.122769	0.140745
ω-6_fa_ratio	-0.002541	8.9e-05	-0.010788	0.000934	-0.013329	5.4e-05	8.89e-05	0.00031115	0.19061
pufa_fa_ratio	-0.003092	3.3e-06	-0.010237	0.001728	-0.013329	5.4e-05	3.321e-06	2.324e-05	0.231952
ω-6_ω-3_ratio	-0.003378	0.015045	-0.009951	0.000921	-0.013329	5.4e-05	0.00150451	0.003	0.253432
pufa_mufa_ratio	-0.001987	0.074	-0.011349	0.000569	-0.013329	5.4e-05	0.07414	0.08715	0.14856
Prediabetes vs. type 2 diabetes
Metabolites	indirect effect	indirect P	direct effect	direct P	total effect	total P	Sobel Test P	Sobel Test P-fdr	Proportion of total effect that is mediated
ldl_c_metab	-0.003243	0.006714	-0.009171	0.000842	-0.012414	3.3e-05	0.0671445	0.0722615	0.261268
apoa1_metab	-0.002347	0.005999	-0.010114	0.000441	-0.012414	3.3e-05	0.00599884	0.00763636	0.185306
unsatdeg_metab	-0.001174	0.001266	-0.011241	0.000166	-0.012414	3.3e-05	0.00126606	0.00254	0.094595
dha_metab	-0.003163	0.005516	-0.009252	0.000843	-0.012414	3.3e-05	0.00551639	0.00763636	0.254746
ω-3_metab	-0.002465	0.11924	-0.009958	0.00044	-0.012414	3.3e-05	0.119236	0.119	0.198537
ile_metab	-0.006717	2.6e-08	-0.005697	0.039432	-0.012414	3.3e-05	2.637e-08	3.696e-07	0.54107
m_ldl_pl_ratio	-0.004001	0.000384	-0.008413	0.00249	-0.012414	3.3e-05	0.00038381	0.0010752	0.322327
s_ldl_c_ratio	-0.004972	2.7e-05	-0.007443	0.007057	-0.012414	3.3e-05	2.677e-05	9.38e-05	0.400469
dha_fa_ratio	-0.003623	0.000637	-0.008791	0.001735	-0.012414	3.3e-05	0.00063673	0.00148633	0.291862
la_fa_ratio	-0.002924	0.0639	-0.009491	0.001088	-0.012414	3.3e-05	0.063914	0.0722615	0.235521
ω-6_fa_ratio	-0.003746	7.8e-06	-0.008669	0.00272	-0.012414	3.3e-05	7.79e-06	3.63533e-05	0.301732
pufa_fa_ratio	-0.004387	1.3e-07	-0.008028	0.005706	-0.012414	3.3e-05	1.257e-07	8.82e-07	0.353353
ω-6_ω-3_ratio	-0.002621	0.0018792	-0.009794	0.000425	-0.012414	3.3e-05	0.0018792	0.00329	0.211111
pufa_mufa_ratio	-0.003677	4e-07	-0.008737	0.002878	-0.012414	3.3e-05	0.002878	0.00448	0.296209
An mediation analysis was used to examine whether the metabolite measures that were both associated with dietary patterns and GMS are potential mediators. The significance of the mediated effects was assessed using Sobel-Goodman mediation Test (STATA package sgmediation). The model was performed with the adjustments of age (years, continuous), sex (male or female), BMI (kg/m2, continuous), level …

## Sheet:  Table S7
Table S7 Metabolite measures mediated between DHD and GMS
Glucose Metabolism Status
Metabolites	indirect effect	indirect P	direct effect	direct P	total effect	total P	Sobel Test P	Sobel Test P-fdr	Proportion of total effect that is mediated
ldl_c_metab	-0.001922	1.6e-07	-0.002048	8.5e-08	-0.003969	2.5e-05	1.563e-07	2.73e-07	0.327463
apoa1_metab	-0.002753	2.2e-16	-0.001269	6.1e-11	-0.003969	2.5e-05	2.22e-16	3.108e-15	0.298589
unsatdeg_metab	-0.001084	6.3e-07	-0.002885	6.9e-12	-0.003969	2.5e-05	6.266e-07	9.75333e-07	0.133947
dha_metab	-0.001015	0.003255	-0.002954	0.000765	-0.003969	2.5e-05	0.000765	0.000823846	0.23282
ω-3_metab	-0.003442	0.000145	-0.000528	0.042132	-0.003969	2.5e-05	0.000145	0.000169167	0.0421316
ile_metab	-0.001709	1.3e-06	-0.002263	0.0101	-0.003969	2.5e-05	1.282e-06	1.792e-06	0.430544
m_ldl_pl_ratio	-0.002627	1.2e-09	-0.001342	0.112446	-0.003969	2.5e-05	1.184e-09	3.304e-09	0.661848
s_ldl_c_ratio	-0.002581	1.2e-10	-0.001389	0.107512	-0.003969	2.5e-05	1.155e-10	5.41333e-10	0.650192
dha_fa_ratio	-0.001125	0.000119	-0.002849	0.001529	-0.003969	2.5e-05	0.00011904	0.000151455	0.282225
la_fa_ratio	-0.000969	1.5e-07	-0.003015	0.001269	-0.003969	2.5e-05	1.512e-07	2.73e-07	0.241808
ω-6_fa_ratio	-0.001341	1.8e-10	-0.002628	0.004912	-0.003969	2.5e-05	1.791e-10	6.265e-10	0.337831
pufa_fa_ratio	-0.001684	3.2e-13	-0.002296	0.014972	-0.003969	2.5e-05	3.175e-13	2.226e-12	0.423164
ω-6_ω-3_ratio	-0.000866	0.014132	-0.003104	0.000384	-0.003969	2.5e-05	0.0141321	0.0141	0.218146
pufa_mufa_ratio	-0.001046	1.5e-08	-0.002924	0.001974	-0.003969	2.5e-05	1.452e-08	3.38333e-08	0.263478
NGM vs. Prediabetes
Metabolites	indirect effect	indirect P	direct effect	direct P	total effect	total P	Sobel Test P	Sobel Test P-fdr	Proportion of total effect that is mediated
ldl_c_metab	-0.000137	0.076659	-0.002749	5e-07	-0.002879	1.7e-07	0.076659	0.0976182	0.076659
apoa1_metab	-0.000195	0.00472	-0.002683	1.2e-06	-0.002879	1.7e-07	0.00471981	0.00734222	0.0678933
unsatdeg_metab	-0.000315	0.005763	-0.002564	4.8e-06	-0.002879	1.7e-07	0.576331	0.620308	0.109321
dha_metab	-0.000192	0.014272	-0.002686	9e-07	-0.002879	1.7e-07	0.00142724	0.0025025	0.0668586
ω-3_metab	-2.5e-05	0.62608	-0.002854	2e-07	-0.002879	1.7e-07	0.62608	0.626	0.00860345
ile_metab	-0.001004	7.5e-11	-0.001875	0.000796	-0.002879	1.7e-07	7.548e-11	1.057e-09	0.348679
m_ldl_pl_ratio	-0.000615	8e-07	-0.002264	3.1e-05	-0.002879	1.7e-07	8.029e-07	2.8105e-06	0.213479
s_ldl_c_ratio	-0.000451	0.33	-0.002427	8.4e-06	-0.002879	1.7e-07	0.3306	0.386167	0.15678
dha_fa_ratio	-0.000269	0.001325	-0.002613	1.9e-06	-0.002879	1.7e-07	0.00132507	0.0025025	0.093363
la_fa_ratio	-0.000533	1.2e-06	-0.002346	1.9e-05	-0.002879	1.7e-07	1.183e-06	3.304e-06	0.185158
ω-6_fa_ratio	-0.000725	8.5e-09	-0.002154	9.2e-05	-0.002879	1.7e-07	8.485e-09	5.943e-08	0.251913
pufa_fa_ratio	-0.000835	1.7e-09	-0.002044	0.000237	-0.002879	1.7e-07	0.05664	0.07924	0.289963
ω-6_ω-3_ratio	-9.7e-05	0.128394	-0.002782	3.8e-07	-0.002879	1.7e-07	0.00128394	0.0025025	0.0336315
pufa_mufa_ratio	-0.000664	1.5e-07	-0.002219	6.7e-05	-0.002879	1.7e-07	1.456e-07	6.81333e-07	0.229246
NGM vs. type 2 diabetes
Metabolites	indirect effect	indirect P	direct effect	direct P	total effect	total P	Sobel Test P	Sobel Test P-fdr	Proportion of total effect that is mediated
ldl_c_metab	-0.003459	0.151901	-0.005802	5.3e-15	-0.009252	2.7e-15	0.151901	0.163692	0.051548
apoa1_metab	-0.000477	7.4e-09	-0.008775	1.2e-08	-0.009252	2.7e-15	7.375e-09	1.722e-08	0.372845
unsatdeg_metab	-0.001203	0.034	-0.008049	1.3e-11	-0.009252	2.7e-15	0.03423	0.0435273	0.130058
dha_metab	-0.002903	9.6e-08	-0.006349	1.3e-09	-0.009252	2.7e-15	9.623e-08	1.6835e-07	0.313807
ω-3_metab	-0.001525	0.000124	-0.007727	2.9e-12	-0.009252	2.7e-15	0.00012357	0.0001736	0.164788
ile_metab	-0.004849	2.2e-16	-0.004403	2.1e-05	-0.009252	2.7e-15	2.22e-16	3.108e-15	0.524083
m_ldl_pl_ratio	-0.003074	1.3e-08	-0.006178	0.108256	-0.009252	2.7e-15	1.333e-08	2.66e-08	0.669087
s_ldl_c_ratio	-0.003225	6.5e-11	-0.006028	0.160869	-0.009252	2.7e-15	6.514e-11	3.038e-10	0.701924
dha_fa_ratio	-0.002709	5e-09	-0.006544	1.8e-09	-0.009252	2.7e-15	4.976e-09	1.3944e-08	0.292754
la_fa_ratio	-0.002074	0.07288	-0.007183	4.8e-10	-0.009252	2.7e-15	0.07204	0.084	0.223682
ω-6_fa_ratio	-0.001535	5.9e-10	-0.007718	0.004463	-0.009252	2.7e-15	5.901e-10	2.065e-09	0.334084
pufa_fa_ratio	-0.001885	5e-12	-0.007368	0.012414	-0.009252	2.7e-15	5.019e-12	3.514e-11	0.410289
ω-6_ω-3_ratio	-0.001281	4.851e-05	-0.007972	0.000754	-0.009252	2.7e-15	4.85106e-05	7.54444e-05	0.278891
pufa_mufa_ratio	-0.001113	0.281	-0.008146	0.00138	-0.009252	2.7e-15	0.275	0.275	0.242324
Prediabetes vs. type 2 diabetes
Metabolites	indirect effect	indirect P	direct effect	direct P	total effect	total P	Sobel Test P	Sobel Test P-fdr	Proportion of total effect that is mediated
ldl_c_metab	-0.001836	1.1e-07	-0.000993	0.206805	-0.002829	0.000805	1.127e-07	3.955e-07	0.648865
apoa1_metab	-0.001172	4.1e-06	-0.001657	0.04317	-0.002829	0.000805	4.072e-06	8.14e-06	0.414321
unsatdeg_metab	-0.000319	0.08149	-0.002519	0.003611	-0.002829	0.000805	0.0814902	0.0877692	0.112874
dha_metab	-0.001641	8.5e-08	-0.001188	0.140011	-0.002829	0.000805	8.528e-08	3.955e-07	0.579982
ω-3_metab	-0.000794	0.000175	-0.002035	0.013856	-0.002829	0.000805	0.000175	0.000272222	0.280582
ile_metab	-0.002566	3e-12	-0.000263	0.739548	-0.002829	0.000805	2.962e-12	4.144e-11	0.407007
m_ldl_pl_ratio	-0.002209	0.058	-0.000624	0.431785	-0.002829	0.000805	0.05825	0.0680167	0.780736
s_ldl_c_ratio	-0.001727	2.1e-08	-0.001103	0.171605	-0.002829	0.000805	2.134e-08	1.491e-07	0.610254
dha_fa_ratio	-0.001199	6e-07	-0.001632	0.049067	-0.002829	0.000805	6.026e-07	1.407e-06	0.423727
la_fa_ratio	-0.000289	0.013372	-0.002548	0.002721	-0.002829	0.000805	0.0133723	0.0170545	0.102057
ω-6_fa_ratio	-0.000672	0.000454	-0.002229	0.008898	-0.002829	0.000805	0.00045442	0.0006356	0.212036
pufa_fa_ratio	-0.000836	6.7e-05	-0.001993	0.020298	-0.002829	0.000805	6.75e-05	0.000118125	0.295405
ω-6_ω-3_ratio	-0.001669	3.1e-07	-0.001161	0.14427	-0.002829	0.000805	3.059e-07	8.568e-07	0.589797
pufa_mufa_ratio	-0.000514	0.200799	-0.002315	0.00692	-0.002829	0.000805	0.201203	0.201	0.181775
An mediation analysis was used to examine whether the metabolite measures that were both associated with dietary patterns and GMS are potential mediators. The significance of the mediated effects was assessed using Sobel-Goodman mediation Test (STATA package sgmediation). The model was performed with the adjustments of age (years, continuous), sex (male or female), BMI (kg/m2, continuous), level …

## Sheet: Table S8
Table S8 Associations of dietary patterns with glucose metabolism status in The Maastricht Study excluding participants with incomplete data on covariates and newly type 2 diabetes diagnoses
Variables	Groups	n	Adjusted model
			OR	95% CI
Overall Glucose Metabolism Status
MED	Tertile 1	1527	Ref.
	Tertile 2	708	0.95	0.80, 1.14
	Tertile 3	853	0.69	0.58, 0.83
	P for trend		<0.001
DASH	Tertile 1	1100	Ref.
	Tertile 2	978	0.83	0.71, 0.98
	Tertile 3	875	0.68	0.57, 0.82
	P for trend		<0.001
DHD	Tertile 1	941	Ref.
	Tertile 2	1001	0.79	0.67, 0.94
	Tertile 3	1011	0.59	0.49, 0.70
	P for trend		<0.001
The intervals of glucose metabolism statuses were defined as follows: NGM, fasting plasma glucose <6.1 mmol/L; Prediabetes, fasting plasma glucose of 6.1–6.9 mmol/L and no hypoglycaemic medications; type 2 diabetes, fasting plasma glucose ≥7.0 mmol/L or hypoglycaemic medications. The adjustments included age (years, continuous), sex (male or female), BMI (kg/m2, continuous), level of education (l…

[truncated: 4 more sheets: Table S9, Table S10, Table S11, Table S12]
